# Supplementary material for: Healthcare providers’ awareness of a mobile-based app for disease classification in northwest Ethiopia: A multilevel logistic regression analysis
Source: PLoS One. 2026 May 4;21(5):e0348362. doi: 10.1371/journal.pone.0348362 (PMC13138662; doi:10.1371/journal.pone.0348362)
Supplement: S1 Data — (XLSX) [file pone.0348362.s001.xlsx]

## Sheet: Sheet1
SNo	District	HealthFacility	N101Sex	N102Age	N103Religion	N104Facilitylocation	N105Educationalstatus	N106Maritalstatus	N107TypeofProfession	N108Workingexperience	N110MonthlysalaryETB	N201Doyouhavemobilephone	N202Whattypeofphonedoyouhave	N203Doyouhavesocialmediaaccount	Imo	Telegram	Facebook	WhatsApp	LinkedIn	Other	N204DidyoutakeICTTraining	N205Haveyouevervisitedthemedical	Callingmessaging	Clinicalguideline	Entertainment	Diseaseclassification	Healthrelatedinformation	N401Icanuseapplicationsonmymobil	N402Icansetupavideochatusingmymo	N403Icaninstallapplicationsprogr	Digital literacy total	Digital Literacy grouped	N501DoyouknowthepurposeofusingESV-ICD 11	N502AreyouawareofexistenceofESVI-ICD 11	N503IfyesforQ502haveyoueverusedE	N504IfyesforQ503isthereanychallenge	N505AreyouawareofNHDDmobileapp	N506IfYesforQ505haveyoueverused NHDD	N507IfyesforQ506isthereanychallenge	N509Didyoureceivetrainingmentors	N517Doyouseelimitationofreporting
1	East Belesa	Guhala HC	Female	29	1- Orthodox	1- Urban	Degree	2- Married	2-HO	6	8017	Yes	2- Smartphone	Yes	Yes	Yes	Yes	No	No	No	No	No	Yes	No	No	No	No	4- Agree	4- Agree	4- Agree	12	Literate	Yes	Yes	No	Missing	No	Missing	Missing	No	Yes
2	East Belesa	Guhala HC	Male	32	1- Orthodox	1- Urban	Diploma	2- Married	1- Nurse	8	6193	Yes	2- Smartphone	Yes	Yes	Yes	Yes	No	No	No	No	Yes	Yes	Yes	No	No	Yes	4- Agree	4- Agree	4- Agree	12	Literate	Yes	Yes	Yes	Yes	Yes	Yes	No	No	Yes
3	East Belesa	Guhala HC	Female	28	1- Orthodox	1- Urban	Diploma	4-Divorced	1- Nurse	10	6193	Yes	1- Basic phone	No	No	No	No	No	No	No	No	No	Yes	No	No	No	No	4- Agree	5- Stronly Agree	4- Agree	13	Literate	Yes	Yes	No	Missing	No	Missing	Missing	No	Yes
4	East Belesa	Guhala HC	Female	31	1- Orthodox	1- Urban	Diploma	2- Married	1- Nurse	12	6193	Yes	2- Smartphone	Yes	No	No	No	No	No	No	No	Yes	Yes	Yes	No	No	No	4- Agree	4- Agree	2- Disagree	10	Literate	No	No		Missing	No	Missing	Missing	No	Yes
5	East Belesa	Guhala HC	Male	33	1- Orthodox	1- Urban	Degree	2- Married	1- Nurse	3	6193	Yes	2- Smartphone	Yes	No	Yes	Yes	No	No	No	No	Yes	Yes	No	Yes	No	No	4- Agree	4- Agree	4- Agree	12	Literate	No	No		Missing	No	Missing	Missing	No	No
6	East Belesa	Guhala HC	Male	29	1- Orthodox	1- Urban	Diploma	1- Single	1- Nurse	5	5357	Yes	1- Basic phone	Yes	No	No	No	No	No	No	No	No	Yes	No	No	No	No	4- Agree	2- Disagree	1- Stronly Disagree	7	Not literate	No	No		Missing	No	Missing	Missing	No	No
7	East Belesa	Guhala HC	Female	33	1- Orthodox	1- Urban	Diploma	2- Married	1- Nurse	8	7071	Yes	2- Smartphone	Yes	Yes	Yes	Yes	No	No	No	No	No	Yes	No	No	No	No	4- Agree	4- Agree	4- Agree	12	Literate	Yes	Yes	No	Missing	No	Missing	Missing	No	Yes
8	East Belesa	Guhala HC	Female	28	1- Orthodox	1- Urban	Diploma	2- Married	1- Nurse	9	6193	Yes	1- Basic phone	No	No	No	No	No	No	No	No	No	Yes	No	No	No	No	4- Agree	5- Stronly Agree	4- Agree	13	Literate	Yes	Yes	No	Missing	No	Missing	Missing	No	Yes
9	East Belesa	Guhala HC	Male	56	1- Orthodox	1- Urban	Diploma	2- Married	1- Nurse	20	7071	Yes	1- Basic phone	No	No	No	No	No	No	No	No	No	Yes	No	No	No	No	4- Agree	4- Agree	3- Neutral	11	Literate	No	No		Missing	No	Missing	Missing	No	No
10	East Belesa	Guhala HC	Male	55	1- Orthodox	1- Urban	Diploma	2- Married	1- Nurse	30	6193	Yes	1- Basic phone	No	No	No	No	No	No	No	No	No	Yes	No	No	No	No	4- Agree	4- Agree	4- Agree	12	Literate	Yes	No		Missing	No	Missing	Missing	No	Yes
11	East Belesa	Guhala HC	Male	38	1- Orthodox	1- Urban	Degree	2- Married	2-HO	4	8017	Yes	2- Smartphone	Yes	Yes	Yes	Yes	No	No	No	No	Yes	Yes	Yes	No	Yes	Yes	4- Agree	4- Agree	4- Agree	12	Literate	Yes	Yes	Yes	Yes	Yes	Yes	No	No	Yes
12	East Belesa	Guhala HC	Female	30	1- Orthodox	1- Urban	Diploma	4-Divorced	1- Nurse	10	6193	Yes	2- Smartphone	Yes	No	No	No	No	No	No	No	Yes	Yes	Yes	No	No	No	4- Agree	4- Agree	2- Disagree	10	Literate	No	No		Missing	No	Missing	Missing	No	Yes
13	East Belesa	Guhala HC	Male	36	1- Orthodox	1- Urban	Diploma	2- Married	1- Nurse	8	6193	Yes	2- Smartphone	Yes	Yes	Yes	Yes	No	No	No	No	Yes	Yes	Yes	No	Yes	Yes	5- Stronly Agree	4- Agree	3- Neutral	12	Literate	No	No		Missing	No	Missing	Missing	No	Yes
14	East Belesa	Guhala HC	Female	30	1- Orthodox	1- Urban	Degree	2- Married	1- Nurse	2	6193	Yes	2- Smartphone	Yes	No	Yes	Yes	No	No	No	No	Yes	Yes	Yes	Yes	Yes	Yes	4- Agree	4- Agree	4- Agree	12	Literate	No	No		Missing	No	Missing	Missing	No	No
15	East Belesa	Guhala HC	Male	27	1- Orthodox	1- Urban	Degree	1- Single	2-HO	4	8017	Yes	2- Smartphone	Yes	Yes	No	Yes	Yes	No	No	Yes	Yes	Yes	Yes	Yes	Yes	Yes	5- Stronly Agree	5- Stronly Agree	5- Stronly Agree	15	Literate	No	Yes	No	Missing	Yes	No	Missing	No	No
16	East Belesa	Guhala HC	Male	50	1- Orthodox	1- Urban	Diploma	2- Married	1- Nurse	28	7071	Yes	1- Basic phone	No	No	No	No	No	No	No	No	No	Yes	No	No	No	No	3- Neutral	2- Disagree	2- Disagree	7	Not literate	No	No		Missing	No	Missing	Missing	No	Yes
17	East Belesa	Guhala HC	Female	40	1- Orthodox	1- Urban	Diploma	2- Married	1- Nurse	6	5328	Yes	1- Basic phone	No	No	No	No	No	No	No	No	No	Yes	No	No	No	No	2- Disagree	2- Disagree	2- Disagree	6	Not literate	No	No		Missing	No	Missing	Missing	No	Yes
18	East Belesa	Guhala HC	Male	30	1- Orthodox	1- Urban	Diploma	1- Single	1- Nurse	3	4900	Yes	1- Basic phone	Yes	No	No	No	No	No	No	No	No	Yes	No	No	No	No	4- Agree	2- Disagree	1- Stronly Disagree	7	Not literate	No	No		Missing	No	Missing	Missing	No	No
19	East Belesa	Guhala HC	Female	30	1- Orthodox	1- Urban	Diploma	1- Single	1- Nurse	2	4609	Yes	1- Basic phone	No	No	No	No	No	No	No	No	No	Yes	No	No	No	No	4- Agree	2- Disagree	2- Disagree	8	Not literate	No	No		Missing	No	Missing	Missing	No	No
20	East Belesa	Hamusit HC	Male	28	1- Orthodox	1- Urban	Diploma	2- Married	1- Nurse	13	7071	Yes	2- Smartphone	Yes	No	Yes	No	No	No	No	No	Yes	No	Yes	No	No	No	1- Stronly Disagree	1- Stronly Disagree	1- Stronly Disagree	3	Not literate	Yes	Yes	Yes	Yes	No	Missing	Missing	Yes	Yes
21	East Belesa	Hamusit HC	Male	29	1- Orthodox	1- Urban	Degree	1- Single	2-HO	5	8017	Yes	2- Smartphone	Yes	No	Yes	No	No	No	No	Yes	Yes	Yes	No	No	No	No	5- Stronly Agree	5- Stronly Agree	5- Stronly Agree	15	Literate	No	No		Missing	No	Missing	Missing	No	Yes
22	East Belesa	Hamusit HC	Female	20	1- Orthodox	1- Urban	Diploma	2- Married	1- Nurse	1	4609	Yes	2- Smartphone	Yes	Yes	Yes	Yes	No	No	No	No	Yes	Yes	Yes	No	No	No	4- Agree	4- Agree	4- Agree	12	Literate	No	No		Missing	No	Missing	Missing	No	Yes
23	East Belesa	Hamusit HC	Female	28	1- Orthodox	1- Urban	Diploma	1- Single	1- Nurse	4	4609	Yes	2- Smartphone	Yes	Yes	No	No	No	No	No	No	No	Yes	No	No	No	No	2- Disagree	2- Disagree	2- Disagree	6	Not literate	No	No		Missing	No	Missing	Missing	No	No
24	East Belesa	Hamusit HC	Female	32	1- Orthodox	1- Urban	Diploma	2- Married	1- Nurse	8	6193	Yes	2- Smartphone	Yes	No	No	Yes	No	No	No	Yes	Yes	Yes	No	Yes	Yes	No	4- Agree	4- Agree	3- Neutral	11	Literate	No	No		Missing	No	Missing	Missing	No	No
25	East Belesa	Hamusit HC	Female	28	1- Orthodox	1- Urban	Diploma	2- Married	1- Nurse	9	6193	Yes	2- Smartphone	Yes	Yes	Yes	Yes	No	No	No	No	Yes	Yes	Yes	No	No	No	4- Agree	4- Agree	3- Neutral	11	Literate	No	No		Missing	No	Missing	Missing	No	No
26	East Belesa	Hamusit HC	Female	31	1- Orthodox	1- Urban	Diploma	2- Married	1- Nurse	8	6193	Yes	1- Basic phone	No	No	No	No	No	No	No	No	No	Yes	No	No	No	No	4- Agree	4- Agree	1- Stronly Disagree	9	Literate	No	No		Missing	No	Missing	Missing	No	Yes
27	East Belesa	Hamusit HC	Female	30	1- Orthodox	1- Urban	Diploma	2- Married	1- Nurse	9	6193	Yes	1- Basic phone	No	No	No	No	No	No	No	No	No	Yes	No	No	No	No	4- Agree	4- Agree	1- Stronly Disagree	9	Literate	No	No		Missing	No	Missing	Missing	No	Yes
28	East Belesa	Hamusit HC	Female	26	1- Orthodox	1- Urban	Diploma	1- Single	1- Nurse	5	5358	Yes	2- Smartphone	Yes	Yes	Yes	Yes	No	No	No	No	Yes	Yes	Yes	No	No	No	4- Agree	4- Agree	4- Agree	12	Literate	No	No		Missing	Yes	Yes	Yes	Yes	Yes
29	East Belesa	Hamusit HC	Female	27	1- Orthodox	1- Urban	Diploma	2- Married	1- Nurse	1	4609	Yes	1- Basic phone	No	No	No	No	No	No	No	No	No	Yes	No	No	No	No	2- Disagree	2- Disagree	2- Disagree	6	Not literate	No	No		Missing	No	Missing	Missing	No	Yes
30	East Belesa	Taemen HC	Male	25	1- Orthodox	2- Rural	Degree	1- Single	1- Nurse	1	6193	Yes	1- Basic phone	No	No	No	No	No	No	No	Yes	No	Yes	No	No	No	No	4- Agree	4- Agree	2- Disagree	10	Literate	No	No		Missing	No	Missing	Missing	No	No
31	East Belesa	Taemen HC	Male	27	1- Orthodox	2- Rural	Degree	2- Married	1- Nurse	1	6193	Yes	1- Basic phone	Yes	Yes	Yes	Yes	No	No	No	No	Yes	Yes	Yes	Yes	Yes	Yes	4- Agree	4- Agree	4- Agree	12	Literate	No	No		Missing	No	Missing	Missing	No	No
32	East Belesa	Taemen HC	Male	28	1- Orthodox	2- Rural	Diploma	1- Single	1- Nurse	3	5358	Yes	2- Smartphone	Yes	No	Yes	Yes	No	No	No	No	Yes	Yes	Yes	Yes	Yes	Yes	4- Agree	4- Agree	2- Disagree	10	Literate	No	No		Missing	No	Missing	Missing	No	No
33	East Belesa	Taemen HC	Male	30	1- Orthodox	2- Rural	Diploma	2- Married	3-HIT	10	4906	Yes	1- Basic phone	Yes	No	Yes	Yes	No	No	No	No	No	Yes	No	No	No	No	5- Stronly Agree	4- Agree	4- Agree	13	Literate	Yes	No		Missing	Yes	Yes	No	No	No
34	East Belesa	Taemen HC	Female	35	1- Orthodox	2- Rural	Diploma	1- Single	1- Nurse	6	5358	Yes	2- Smartphone	Yes	No	Yes	Yes	No	No	No	No	Yes	Yes	Yes	Yes	Yes	Yes	2- Disagree	2- Disagree	2- Disagree	6	Not literate	No	No		Missing	No	Missing	Missing	No	Yes
35	East Belesa	Taemen HC	Male	35	1- Orthodox	2- Rural	Degree	2- Married	2-HO	4	7071	Yes	2- Smartphone	Yes	Yes	Yes	Yes	No	No	No	No	Yes	Yes	Yes	Yes	Yes	Yes	4- Agree	4- Agree	4- Agree	12	Literate	No	No		Missing	No	Missing	Missing	No	Yes
36	East Belesa	Taemen HC	Female	30	1- Orthodox	2- Rural	Diploma	2- Married	1- Nurse	5	5358	Yes	2- Smartphone	Yes	Yes	No	Yes	No	No	No	No	Yes	Yes	Yes	Yes	Yes	No	4- Agree	4- Agree	4- Agree	12	Literate	No	No		Missing	No	Missing	Missing	No	No
37	East Belesa	Taemen HC	Male	48	1- Orthodox	2- Rural	Diploma	2- Married	1- Nurse	8	6193	Yes	1- Basic phone	No	No	No	No	No	No	No	No	Yes	Yes	No	No	No	No	4- Agree	2- Disagree	2- Disagree	8	Not literate	No	No		Missing	No	Missing	Missing	No	No
38	East Belesa	Guhala Hospital	Female	30	1- Orthodox	1- Urban	Degree	2- Married	1- Nurse	10	8017	Yes	2- Smartphone	Yes	No	Yes	Yes	No	No	No	No	Yes	Yes	Yes	No	Yes	Yes	4- Agree	2- Disagree	2- Disagree	8	Not literate	Yes	Yes	Yes	Yes	No	Missing	Missing	No	No
39	East Belesa	Guhala Hospital	Female	32	1- Orthodox	1- Urban	Diploma	2- Married	1- Nurse	4	4609	Yes	1- Basic phone	No	No	No	Yes	No	No	No	No	Yes	Yes	Yes	No	No	No	3- Neutral	2- Disagree	1- Stronly Disagree	6	Not literate	No	No		Missing	No	Missing	Missing	No	Yes
40	East Belesa	Guhala Hospital	Male	26	1- Orthodox	1- Urban	Degree	1- Single	4-MD	1	9056	Yes	1- Basic phone	Yes	No	Yes	Yes	No	No	No	Yes	No	Yes	Yes	No	No	Yes	2- Disagree	2- Disagree	3- Neutral	7	Not literate	No	No		Missing	No	Missing	Missing	No	Yes
41	East Belesa	Guhala Hospital	Male	29	1- Orthodox	1- Urban	Degree	2- Married	1- Nurse	4	7071	Yes	1- Basic phone	Yes	No	No	Yes	No	No	No	No	No	Yes	No	No	No	No	5- Stronly Agree	5- Stronly Agree	5- Stronly Agree	15	Literate	No	No		Missing	Yes	No	Missing	No	Yes
42	East Belesa	Guhala Hospital	Male	26	1- Orthodox	1- Urban	Diploma	2- Married	1- Nurse	6	5358	Yes	2- Smartphone	Yes	Yes	Yes	Yes	No	No	No	Yes	Yes	Yes	Yes	No	No	Yes	5- Stronly Agree	5- Stronly Agree	2- Disagree	12	Literate	Yes	Yes	Yes	Yes	Yes	Yes	Yes	No	Yes
43	East Belesa	Guhala Hospital	Male	28	1- Orthodox	1- Urban	Degree	1- Single	1- Nurse	5	6193	Yes	2- Smartphone	Yes	No	No	Yes	No	No	No	Yes	No	Yes	Yes	Yes	Yes	Yes	4- Agree	4- Agree	4- Agree	12	Literate	Yes	Yes	Yes	Yes	No	Missing	Missing	No	Yes
44	East Belesa	Guhala Hospital	Female	26	1- Orthodox	1- Urban	Degree	1- Single	1- Nurse	3	7071	Yes	2- Smartphone	Yes	No	Yes	Yes	No	No	No	No	Yes	Yes	Yes	No	No	Yes	5- Stronly Agree	5- Stronly Agree	4- Agree	14	Literate	No	No		Missing	No	Missing	Missing	No	No
45	East Belesa	Guhala Hospital	Female	29	1- Orthodox	1- Urban	Degree	2- Married	1- Nurse	1	6193	Yes	1- Basic phone	Yes	Yes	Yes	Yes	No	No	No	No	Yes	Yes	No	No	Yes	Yes	2- Disagree	4- Agree	5- Stronly Agree	11	Literate	No	No		Missing	No	Missing	Missing	No	Yes
46	East Belesa	Guhala Hospital	Male	30	1- Orthodox	1- Urban	Degree	2- Married	1- Nurse	8	6193	Yes	2- Smartphone	Yes	No	Yes	Yes	No	No	No	No	Yes	Yes	Yes	No	Yes	Yes	4- Agree	4- Agree	4- Agree	12	Literate	Yes	No		Missing	No	Missing	Missing	No	Yes
47	East Belesa	Guhala Hospital	Male	27	1- Orthodox	1- Urban	Diploma	1- Single	1- Nurse	4	5358	Yes	2- Smartphone	Yes	Yes	Yes	Yes	No	No	No	No	Yes	Yes	Yes	Yes	Yes	Yes	4- Agree	4- Agree	4- Agree	12	Literate	Yes	Yes	Yes	Yes	Yes	No	Missing	No	No
48	East Belesa	Guhala Hospital	Male	26	1- Orthodox	1- Urban	Degree	2- Married	1- Nurse	1	7071	Yes	1- Basic phone	Yes	No	No	Yes	No	No	No	No	Yes	No	No	Yes	No	No	2- Disagree	2- Disagree	2- Disagree	6	Not literate	No	No		Missing	No	Missing	Missing	No	No
49	East Belesa	Guhala Hospital	Male	33	1- Orthodox	1- Urban	Master and Above	2- Married	5-Other	10	9999	Yes	1- Basic phone	Yes	Yes	Yes	Yes	No	No	No	Yes	Yes	Yes	Yes	Yes	Yes	Yes	5- Stronly Agree	5- Stronly Agree	5- Stronly Agree	15	Literate	Yes	Yes	No	Missing	No	Missing	Missing	No	No
50	East Belesa	Guhala Hospital	Male	26	1- Orthodox	1- Urban	Diploma	2- Married	3-HIT	4	3934	Yes	2- Smartphone	Yes	Yes	Yes	Yes	No	No	No	Yes	Yes	Yes	Yes	No	Yes	Yes	5- Stronly Agree	5- Stronly Agree	5- Stronly Agree	15	Literate	Yes	Yes	Yes	No	No	Missing	Missing	Yes	No
51	East Belesa	Guhala Hospital	Male	28	1- Orthodox	1- Urban	Degree	1- Single	1- Nurse	3	5358	Yes	2- Smartphone	Yes	Yes	Yes	Yes	No	No	No	No	Yes	Yes	Yes	Yes	Yes	Yes	5- Stronly Agree	3- Neutral	5- Stronly Agree	13	Literate	No	No		Missing	No	Missing	Missing	No	Yes
52	East Belesa	Guhala Hospital	Male	29	1- Orthodox	1- Urban	Degree	1- Single	1- Nurse	1	6193	Yes	1- Basic phone	No	No	No	Yes	No	No	No	No	No	Yes	No	No	No	No	4- Agree	4- Agree	4- Agree	12	Literate	No	No		Missing	No	Missing	Missing	No	Yes
53	East Belesa	Guhala Hospital	Male	25	1- Orthodox	1- Urban	Degree	1- Single	1- Nurse	2	5358	Yes	2- Smartphone	Yes	Yes	Yes	Yes	No	No	No	Yes	Yes	Yes	Yes	No	Yes	Yes	4- Agree	5- Stronly Agree	5- Stronly Agree	14	Literate	Yes	Yes	Yes	No	Yes	Yes	Yes	No	Yes
54	East Belesa	Guhala Hospital	Male	36	1- Orthodox	1- Urban	Degree	2- Married	2-HO	13	8017	Yes	2- Smartphone	Yes	Yes	Yes	Yes	No	No	No	No	Yes	Yes	Yes	Yes	Yes	Yes	1- Stronly Disagree	1- Stronly Disagree	1- Stronly Disagree	3	Not literate	No	Yes	Yes	Yes	No	Missing	Missing	No	Yes
55	East Belesa	Guhala Hospital	Male	30	1- Orthodox	1- Urban	Diploma	1- Single	1- Nurse	8	5358	Yes	1- Basic phone	Yes	No	No	Yes	No	No	No	No	Yes	Yes	No	No	No	No	4- Agree	4- Agree	4- Agree	12	Literate	Yes	Yes	Yes	No	Yes	No	Missing	Yes	Yes
56	East Belesa	Guhala Hospital	Female	28	1- Orthodox	1- Urban	Degree	1- Single	4-MD	1	9056	Yes	2- Smartphone	Yes	No	Yes	No	No	No	No	No	Yes	Yes	Yes	Yes	No	Yes	5- Stronly Agree	5- Stronly Agree	5- Stronly Agree	15	Literate	No	No		Missing	No	Missing	Missing	No	No
57	East Belesa	Guhala Hospital	Male	58	1- Orthodox	1- Urban	Diploma	2- Married	1- Nurse	32	7071	Yes	1- Basic phone	No	No	No	No	No	No	No	No	No	Yes	No	No	No	No	3- Neutral	3- Neutral	3- Neutral	9	Literate	Yes	Yes	No	Missing	No	Missing	Missing	No	Yes
58	East Belesa	Guhala Hospital	Female	24	1- Orthodox	1- Urban	Degree	2- Married	1- Nurse	1	6193	Yes	2- Smartphone	Yes	Yes	Yes	Yes	No	No	No	No	Yes	Yes	Yes	No	Yes	Yes	5- Stronly Agree	5- Stronly Agree	5- Stronly Agree	15	Literate	No	No		Missing	No	Missing	Missing	No	Yes
59	East Belesa	Guhala Hospital	Male	26	1- Orthodox	1- Urban	Degree	1- Single	1- Nurse	2	6193	Yes	1- Basic phone	Yes	Yes	No	Yes	No	No	No	No	Yes	Yes	Yes	No	Yes	Yes	5- Stronly Agree	4- Agree	4- Agree	13	Literate	Yes	No		Missing	No	Missing	Missing	No	Yes
60	East Belesa	Guhala Hospital	Male	26	1- Orthodox	1- Urban	Degree	1- Single	4-MD	1	9056	Yes	2- Smartphone	Yes	No	Yes	Yes	No	No	No	No	Yes	Yes	Yes	No	No	Yes	4- Agree	4- Agree	4- Agree	12	Literate	No	No		Missing	No	Missing	Missing	No	Yes
61	East Belesa	Guhala Hospital	Male	28	1- Orthodox	1- Urban	Degree	2- Married	1- Nurse	6	7071	Yes	2- Smartphone	Yes	No	Yes	Yes	Yes	No	No	No	No	Yes	No	No	No	No	5- Stronly Agree	5- Stronly Agree	5- Stronly Agree	15	Literate	Yes	No		Missing	No	Missing	Missing	No	Yes
62	East Belesa	Guhala Hospital	Male	30	1- Orthodox	1- Urban	Degree	2- Married	1- Nurse	6	7071	Yes	2- Smartphone	Yes	No	No	Yes	No	No	No	No	Yes	Yes	No	No	No	No	3- Neutral	4- Agree	4- Agree	11	Literate	Yes	Yes	No	Missing	No	Missing	Missing	Yes	No
63	East Belesa	Guhala Hospital	Female	25	1- Orthodox	1- Urban	Degree	2- Married	1- Nurse	4	6193	Yes	2- Smartphone	No	No	No	Yes	No	No	No	Yes	Yes	Yes	No	No	No	Yes	3- Neutral	3- Neutral	3- Neutral	9	Literate	Yes	No		Missing	No	Missing	Missing	No	Yes
64	East Belesa	Guhala Hospital	Male	30	1- Orthodox	1- Urban	Degree	2- Married	2-HO	7	8017	Yes	2- Smartphone	Yes	No	Yes	No	No	No	No	Yes	Yes	Yes	Yes	No	No	Yes	3- Neutral	4- Agree	4- Agree	11	Literate	No	No		Missing	No	Missing	Missing	No	No
65	East Belesa	Guhala Hospital	Male	30	1- Orthodox	1- Urban	Diploma	2- Married	1- Nurse	8	5358	Yes	2- Smartphone	Yes	No	Yes	No	No	No	No	No	Yes	No	No	No	Yes	No	2- Disagree	2- Disagree	2- Disagree	6	Not literate	No	No		Missing	No	Missing	Missing	No	Yes
66	East Belesa	Guhala Hospital	Male	26	1- Orthodox	1- Urban	Degree	1- Single	1- Nurse	2	6193	Yes	2- Smartphone	Yes	No	Yes	Yes	No	No	No	Yes	Yes	Yes	No	No	Yes	Yes	5- Stronly Agree	5- Stronly Agree	5- Stronly Agree	15	Literate	No	No		Missing	Yes	Yes	Yes	No	Yes
67	East Belesa	Guhala Hospital	Male	27	1- Orthodox	1- Urban	Degree	1- Single	1- Nurse	3	6193	Yes	2- Smartphone	Yes	Yes	Yes	Yes	Yes	No	No	Yes	Yes	Yes	Yes	Yes	Yes	No	5- Stronly Agree	5- Stronly Agree	5- Stronly Agree	15	Literate	No	No		Missing	Yes	Yes	Yes	No	No
68	East Belesa	Guhala Hospital	Male	26	1- Orthodox	1- Urban	Degree	1- Single	1- Nurse	3	7071	Yes	2- Smartphone	Yes	Yes	Yes	Yes	No	No	No	No	Yes	Yes	Yes	Yes	Yes	Yes	5- Stronly Agree	4- Agree	5- Stronly Agree	14	Literate	No	No		Missing	No	Missing	Missing	No	No
69	East Belesa	Guhala Hospital	Male	29	1- Orthodox	1- Urban	Degree	1- Single	4-MD	1	9056	Yes	1- Basic phone	Yes	No	No	Yes	No	No	No	Yes	Yes	Yes	Yes	No	Yes	Yes	5- Stronly Agree	5- Stronly Agree	5- Stronly Agree	15	Literate	No	No		Missing	No	Missing	Missing	No	Yes
70	East Belesa	Guhala Hospital	Male	27	1- Orthodox	1- Urban	Degree	2- Married	1- Nurse	4	7071	Yes	2- Smartphone	Yes	Yes	Yes	Yes	No	No	No	No	Yes	Yes	Yes	No	No	Yes	4- Agree	4- Agree	4- Agree	12	Literate	Yes	Yes	No	Missing	Yes	No	Missing	No	No
71	East Belesa	Guhala Hospital	Female	27	1- Orthodox	1- Urban	Diploma	1- Single	1- Nurse	3	5358	Yes	2- Smartphone	Yes	No	No	Yes	No	No	No	No	Yes	Yes	Yes	Yes	Yes	Yes	5- Stronly Agree	4- Agree	5- Stronly Agree	14	Literate	Yes	Yes	Yes	Yes	Yes	Yes	Yes	No	Yes
72	East Belesa	Guhala Hospital	Male	39	2- Muslim	1- Urban	Degree	2- Married	1- Nurse	19	9056	Yes	1- Basic phone	No	No	No	No	No	No	No	Yes	No	Yes	No	No	No	No	4- Agree	4- Agree	4- Agree	12	Literate	No	No		Missing	No	Missing	Missing	No	No
73	East Belesa	Guhala Hospital	Female	26	1- Orthodox	1- Urban	Degree	1- Single	1- Nurse	1	6193	Yes	2- Smartphone	Yes	Yes	Yes	Yes	No	No	No	No	Yes	Yes	No	No	No	No	4- Agree	4- Agree	5- Stronly Agree	13	Literate	Yes	Yes	Yes	Yes	Yes	No	Missing	No	No
74	East Belesa	Guhala Hospital	Male	26	1- Orthodox	1- Urban	Diploma	1- Single	3-HIT	3	3968	Yes	2- Smartphone	Yes	Yes	Yes	Yes	No	No	No	Yes	No	Yes	Yes	No	No	No	4- Agree	2- Disagree	4- Agree	10	Literate	Yes	Yes	Yes	Yes	No	Missing	Missing	Yes	No
75	East Belesa	Guhala Hospital	Male	30	1- Orthodox	1- Urban	Degree	2- Married	1- Nurse	6	7071	Yes	1- Basic phone	Yes	No	Yes	No	No	No	No	No	Yes	Yes	Yes	No	Yes	Yes	1- Stronly Disagree	1- Stronly Disagree	1- Stronly Disagree	3	Not literate	Yes	Yes	Yes	No	No	Missing	Missing	No	No
76	East Belesa	Guhala Hospital	Female	28	1- Orthodox	1- Urban	Degree	1- Single	4-MD	1	9056	Yes	2- Smartphone	Yes	No	Yes	No	No	No	No	No	Yes	Yes	Yes	No	No	Yes	5- Stronly Agree	4- Agree	5- Stronly Agree	14	Literate	No	No		Missing	No	Missing	Missing	No	No
77	East Belesa	Guhala Hospital	Male	30	1- Orthodox	1- Urban	Degree	2- Married	2-HO	5	8013	Yes	2- Smartphone	Yes	Yes	Yes	Yes	No	No	No	Yes	Yes	Yes	No	No	No	Yes	4- Agree	4- Agree	4- Agree	12	Literate	No	No		Missing	No	Missing	Missing	No	Yes
78	East Belesa	Guhala Hospital	Male	27	1- Orthodox	1- Urban	Diploma	1- Single	1- Nurse	2	4609	Yes	1- Basic phone	Yes	Yes	Yes	Yes	No	No	No	No	No	Yes	No	No	No	No	4- Agree	4- Agree	4- Agree	12	Literate	No	No		Missing	No	Missing	Missing	No	Yes
79	East Belesa	Guhala Hospital	Male	26	1- Orthodox	1- Urban	Degree	2- Married	1- Nurse	3	7071	Yes	2- Smartphone	Yes	No	Yes	Yes	No	No	No	Yes	Yes	Yes	Yes	No	No	No	4- Agree	3- Neutral	3- Neutral	10	Literate	Yes	No		Missing	No	Missing	Missing	No	No
80	East Belesa	Guhala Hospital	Male	30	1- Orthodox	1- Urban	Diploma	2- Married	1- Nurse	5	5358	Yes	2- Smartphone	Yes	Yes	Yes	Yes	No	No	No	No	Yes	Yes	Yes	No	No	Yes	4- Agree	5- Stronly Agree	5- Stronly Agree	14	Literate	No	No		Missing	Yes	No	Missing	No	Yes
81	East Belesa	Guhala Hospital	Male	30	1- Orthodox	1- Urban	Degree	2- Married	1- Nurse	9	8011	Yes	2- Smartphone	Yes	Yes	No	Yes	No	No	No	Yes	Yes	Yes	Yes	Yes	Yes	Yes	4- Agree	3- Neutral	3- Neutral	10	Literate	Yes	No		Missing	No	Missing	Missing	No	No
82	East Belesa	Guhala Hospital	Male	25	1- Orthodox	1- Urban	Diploma	1- Single	1- Nurse	6	6193	Yes	1- Basic phone	Yes	No	No	Yes	No	No	No	No	Yes	Yes	No	No	No	Yes	5- Stronly Agree	4- Agree	4- Agree	13	Literate	No	No		Missing	No	Missing	Missing	No	Yes
83	East Belesa	Guhala Hospital	Male	32	1- Orthodox	1- Urban	Degree	2- Married	4-MD	2	9056	Yes	1- Basic phone	Yes	No	Yes	Yes	No	No	No	No	Yes	Yes	Yes	No	No	Yes	5- Stronly Agree	4- Agree	3- Neutral	12	Literate	No	No		Missing	No	Missing	Missing	No	Yes
84	East Belesa	Guhala Hospital	Male	26	1- Orthodox	1- Urban	Diploma	2- Married	1- Nurse	4	4609	Yes	2- Smartphone	Yes	Yes	No	Yes	No	No	No	No	No	Yes	No	No	No	No	4- Agree	4- Agree	4- Agree	12	Literate	No	No		Missing	No	Missing	Missing	Yes	No
85	East Belesa	Guhala Hospital	Male	27	1- Orthodox	1- Urban	Degree	1- Single	1- Nurse	3	6193	Yes	1- Basic phone	Yes	Yes	Yes	Yes	No	No	No	Yes	No	Yes	No	No	No	No	5- Stronly Agree	5- Stronly Agree	5- Stronly Agree	15	Literate	No	Yes	No	Missing	No	Missing	Missing	No	No
86	East Belesa	Guhala Hospital	Male	30	1- Orthodox	1- Urban	Degree	2- Married	3-HIT	6	6197	Yes	2- Smartphone	Yes	Yes	Yes	Yes	No	No	No	Yes	Yes	Yes	Yes	Yes	Yes	Yes	5- Stronly Agree	5- Stronly Agree	5- Stronly Agree	15	Literate	Yes	Yes	Yes	Yes	No	Missing	Missing	Yes	Yes
87	East Belesa	Guhala Hospital	Male	24	1- Orthodox	1- Urban	Diploma	2- Married	1- Nurse	1	4609	Yes	2- Smartphone	Yes	Yes	Yes	Yes	No	No	No	Yes	Yes	Yes	Yes	Yes	Yes	Yes	4- Agree	3- Neutral	4- Agree	11	Literate	No	No		Missing	No	Missing	Missing	No	No
88	East Dembia	Aymba HC	Male	36	1- Orthodox	2- Rural	Degree	2- Married	1- Nurse	10	8017	Yes	2- Smartphone	Yes	Yes	Yes	Yes	Yes	No	No	No	Yes	Yes	Yes	Yes	Yes	Yes	4- Agree	4- Agree	4- Agree	12	Literate	No	No		Missing	No	Missing	Missing	No	No
89	East Dembia	Aymba HC	Male	28	1- Orthodox	2- Rural	Degree	2- Married	1- Nurse	5	6193	Yes	2- Smartphone	Yes	No	Yes	No	No	No	No	No	No	Yes	No	No	No	No	5- Stronly Agree	5- Stronly Agree	5- Stronly Agree	15	Literate	No	No		Missing	No	Missing	Missing	Yes	No
90	East Dembia	Aymba HC	Male	26	1- Orthodox	2- Rural	Degree	1- Single	1- Nurse	5	7071	Yes	1- Basic phone	Yes	No	Yes	Yes	No	No	No	No	Yes	Yes	No	No	No	No	1- Stronly Disagree	1- Stronly Disagree	1- Stronly Disagree	3	Not literate	No	No		Missing	No	Missing	Missing	No	No
91	East Dembia	Aymba HC	Female	25	1- Orthodox	2- Rural	Diploma	2- Married	1- Nurse	3	4609	Yes	1- Basic phone	Yes	Yes	No	No	No	No	No	No	No	Yes	No	No	No	No	4- Agree	3- Neutral	2- Disagree	9	Literate	Yes	No		Missing	No	Missing	Missing	No	No
92	East Dembia	Aymba HC	Male	22	1- Orthodox	2- Rural	Diploma	1- Single	1- Nurse	7	5358	Yes	1- Basic phone	No	No	No	No	No	No	No	No	No	Yes	No	No	No	No	3- Neutral	3- Neutral	3- Neutral	9	Literate	No	Yes	Yes	No	No	Missing	Missing	No	No
93	East Dembia	Aymba HC	Male	30	1- Orthodox	2- Rural	Diploma	1- Single	1- Nurse	2	4609	Yes	1- Basic phone	Yes	No	No	No	Yes	No	No	Yes	Yes	Yes	No	No	No	Yes	5- Stronly Agree	4- Agree	5- Stronly Agree	14	Literate	Yes	Yes	No		No	Missing	Missing	Yes	Yes
94	East Dembia	Aymba HC	Female	34	1- Orthodox	2- Rural	Degree	1- Single	1- Nurse	4	6193	Yes	2- Smartphone	Yes	No	Yes	No	No	No	No	No	No	Yes	No	No	No	No	5- Stronly Agree	5- Stronly Agree	5- Stronly Agree	15	Literate	No	No		Missing	No	Missing	Missing	Yes	Yes
95	East Dembia	Aymba HC	Male	25	1- Orthodox	2- Rural	Degree	1- Single	1- Nurse	5	6193	Yes	2- Smartphone	Yes	No	Yes	Yes	No	No	No	No	Yes	Yes	No	No	No	Yes	5- Stronly Agree	5- Stronly Agree	5- Stronly Agree	15	Literate	Yes	Yes	No	Missing	No	Missing	Missing	No	Yes
96	East Dembia	Aymba HC	Male	38	1- Orthodox	2- Rural	Degree	2- Married	1- Nurse	14	8017	Yes	2- Smartphone	Yes	Yes	Yes	Yes	No	No	No	No	Yes	Yes	Yes	No	No	No	5- Stronly Agree	5- Stronly Agree	5- Stronly Agree	15	Literate	Yes	No		Missing	No	Missing	Missing	No	Yes
97	East Dembia	Aymba HC	Male	26	1- Orthodox	2- Rural	Degree	1- Single	2-HO	1	7071	Yes	2- Smartphone	Yes	No	Yes	No	No	No	No	Yes	No	Yes	No	No	No	No	3- Neutral	4- Agree	4- Agree	11	Literate	No	No		Missing	No	Missing	Missing	No	No
98	East Dembia	Girarge	Male	37	1- Orthodox	2- Rural	Degree	2- Married	1- Nurse	8	7071	Yes	2- Smartphone	Yes	No	Yes	Yes	Yes	No	No	No	Yes	Yes	Yes	No	Yes	Yes	4- Agree	4- Agree	4- Agree	12	Literate	No	No			No			No	No
99	East Dembia	Girarge	Male	32	1- Orthodox	2- Rural	Diploma	2- Married	3-HIT	8	4609	Yes	2- Smartphone	Yes	No	Yes	No	No	No	No	Yes	No	Yes	No	No	No	Yes	5- Stronly Agree	5- Stronly Agree	5- Stronly Agree	15	Literate	Yes	Yes	No		Yes	No		No	Yes
100	East Dembia	Girarge	Male	27	1- Orthodox	2- Rural	Degree	1- Single	1- Nurse	2	6193	Yes	2- Smartphone	Yes	Yes	Yes	Yes	No	No	No	Yes	Yes	Yes	Yes	Yes	Yes	Yes	4- Agree	1- Stronly Disagree	3- Neutral	8	Not literate	Yes	Yes	No		No			Yes	Yes
101	East Dembia	Girarge	Male	39	1- Orthodox	2- Rural	Degree	2- Married	1- Nurse	9	8017	Yes	2- Smartphone	Yes	Yes	Yes		Yes	No	No	No	Yes	No	Yes	No	No	No	5- Stronly Agree	5- Stronly Agree	5- Stronly Agree	15	Literate	No	No			No			No	Yes
102	East Dembia	Girarge	Female	30	1- Orthodox	2- Rural	Diploma	2- Married	1- Nurse	15	5000	Yes	1- Basic phone	No	No	No	No	No	No	No	No	No	No	Yes	No	No	No	2- Disagree	4- Agree	4- Agree	10	Literate	No	Yes	No		No			No	No
103	East Dembia	Girarge	Male	32	1- Orthodox	2- Rural	Degree	2- Married	1- Nurse	8	8017	Yes	2- Smartphone	Yes	Yes	Yes	Yes	No	No	No	No	Yes	Yes	Yes	No	Yes	Yes	4- Agree	4- Agree	5- Stronly Agree	13	Literate	No	No			No			No	No
104	East Dembia	Girarge	Male	32	1- Orthodox	2- Rural	Degree	2- Married	2-HO	6	8017	Yes	2- Smartphone	Yes	Yes	Yes	Yes	No	No	No	No	Yes	No	Yes	No	Yes	Yes	4- Agree	4- Agree	5- Stronly Agree	13	Literate	Yes	No			No			No	No
105	East Dembia	Girarge	Male	36	1- Orthodox	2- Rural	Degree	2- Married	1- Nurse	10	8017	Yes	2- Smartphone	Yes	Yes	Yes	Yes	No	No	No	No	No	Yes	No	Yes	No	Yes	4- Agree	4- Agree	4- Agree	12	Literate	No	No			No			No	No
106	East Dembia	Girarge	Female	32	1- Orthodox	2- Rural	Diploma	2- Married	1- Nurse	14	5137	Yes	2- Smartphone	Yes	Yes	Yes	Yes	No	No	No	No	No	Yes	No	Yes	No	Yes	4- Agree	4- Agree	4- Agree	12	Literate	No	No			No			No	No
107	East Dembia	Girarge	Male	34	1- Orthodox	2- Rural	Degree	1- Single	1- Nurse	6	7071	Yes	2- Smartphone	Yes	Yes	Yes	Yes	No	No	No	No	No	Yes	No	Yes	No	Yes	4- Agree	4- Agree	4- Agree	12	Literate	No	No			No			No	No
108	East Dembia	Guramba HC	Male	33	1- Orthodox	2- Rural	Diploma	2- Married	1- Nurse	14	7071	Yes	1- Basic phone	Yes	No	No	Yes	No	No	No	No	No	Yes	No	No	No	No	4- Agree	4- Agree	4- Agree	12	Literate	No	No		Missing	No	Missing	Missing	No	No
109	East Dembia	Guramba HC	Female	33	1- Orthodox	2- Rural	Diploma	2- Married	1- Nurse	9	6193	Yes	2- Smartphone	Yes	No	No	Yes	No	No	No	No	No	Yes	No	No	No	No	5- Stronly Agree	5- Stronly Agree	5- Stronly Agree	15	Literate	No	No		Missing	No	Missing	Missing	No	No
110	East Dembia	Guramba HC	Male	34	1- Orthodox	2- Rural	Diploma	2- Married	1- Nurse	13	7071	Yes	1- Basic phone	Yes	No	No	Yes	No	No	No	No	No	No	No	No	No	No	4- Agree	5- Stronly Agree	4- Agree	13	Literate	No	No		Missing	No	Missing	Missing	No	No
111	East Dembia	Guramba HC	Male	35	1- Orthodox	2- Rural	Diploma	2- Married	1- Nurse	14	7071	Yes	1- Basic phone	Yes	No	No	Yes	No	No	No	No	No	Yes	No	No	No	No	5- Stronly Agree	4- Agree	4- Agree	13	Literate	No	No		Missing	No	Missing	Missing	No	No
112	East Dembia	Guramba HC	Female	36	1- Orthodox	2- Rural	Diploma	2- Married	1- Nurse	7	7071	Yes	1- Basic phone	Yes	No	No	Yes	No	No	No	No	No	Yes	No	No	No	No	5- Stronly Agree	4- Agree	3- Neutral	12	Literate	No	No		Missing	No	Missing	Missing	No	No
113	East Dembia	Guramba HC	Male	27	1- Orthodox	2- Rural	Diploma	1- Single	1- Nurse	4	4609	Yes	1- Basic phone	No	No	No	No	No	No	No	No	No	Yes	No	No	No	No	3- Neutral	3- Neutral	3- Neutral	9	Literate	No	Yes	Yes	No	No	Missing	Missing	No	No
114	East Dembia	Guramba HC	Male	30	1- Orthodox	2- Rural	Diploma	1- Single	1- Nurse	7	6193	Yes	1- Basic phone	Yes	No	No	Yes	No	No	No	No	No	Yes	No	No	No	No	5- Stronly Agree	5- Stronly Agree	5- Stronly Agree	15	Literate	Yes	No		Missing	No	Missing	Missing	No	No
115	East Dembia	Guramba HC	Female	28	1- Orthodox	2- Rural	Diploma	2- Married	1- Nurse	6	5358	Yes	1- Basic phone	Yes	No	No	Yes	No	No	No	No	No	Yes	No	No	No	No	4- Agree	4- Agree	4- Agree	12	Literate	No	No		Missing	No	Missing	Missing	No	No
116	East Dembia	Guramba HC	Male	32	1- Orthodox	2- Rural	Diploma	2- Married	1- Nurse	9	7071	Yes	2- Smartphone	Yes	No	No	Yes	No	No	No	No	No	No	No	No	No	No	4- Agree	5- Stronly Agree	4- Agree	13	Literate	No	No		Missing	No	Missing	Missing	No	No
117	East Dembia	Guramba HC	Male	28	1- Orthodox	2- Rural	Diploma	1- Single	1- Nurse	8	6193	Yes	1- Basic phone	Yes	No	No	Yes	No	No	No	No	No	Yes	No	No	No	No	5- Stronly Agree	5- Stronly Agree	5- Stronly Agree	15	Literate	Yes	No		Missing	No	Missing	Missing	No	No
118	East Dembia	Kolladiba HC	Female	26	1- Orthodox	1- Urban	Diploma	2- Married	3-HIT	5	3934	Yes	2- Smartphone	Yes	Yes	Yes	Yes	No	No	No	Yes	Yes	Yes	Yes	Yes	Yes	Yes	5- Stronly Agree	5- Stronly Agree	5- Stronly Agree	15	Literate	Yes	Yes	Yes	No	Yes	No	Missing	Yes	No
119	East Dembia	Kolladiba HC	Male	35	1- Orthodox	1- Urban	Degree	2- Married	1- Nurse	13	8017	Yes	1- Basic phone	No	No	No	No	No	No	No	No	No	Yes	No	No	No	No	4- Agree	4- Agree	4- Agree	12	Literate	Yes	No		Missing	No	Missing	Missing	No	No
120	East Dembia	Kolladiba HC	Female	30	1- Orthodox	1- Urban	Degree	2- Married	1- Nurse	14	8017	Yes	1- Basic phone	No	No	No	No	No	No	No	No	No	Yes	No	No	No	No	4- Agree	4- Agree	3- Neutral	11	Literate	Yes	Yes	Yes	No	No	Missing	Missing	No	Yes
121	East Dembia	Kolladiba HC	Male	34	1- Orthodox	1- Urban	Degree	2- Married	1- Nurse	8	8017	Yes	2- Smartphone	Yes	No	Yes	No	No	No	No	No	Yes	Yes	Yes	No	No	No	4- Agree	4- Agree	4- Agree	12	Literate	No	No		Missing	No	Missing	Missing	No	No
122	East Dembia	Kolladiba HC	Female	35	1- Orthodox	1- Urban	Degree	2- Married	1- Nurse	13	8000	Yes	2- Smartphone	Yes	No	No	Yes	No	No	No	No	Yes	Yes	Yes	No	Yes	Yes	5- Stronly Agree	5- Stronly Agree	4- Agree	14	Literate	Yes	Yes	Yes	Yes	No	Missing	Missing	No	Yes
123	East Dembia	Kolladiba HC	Female	30	1- Orthodox	1- Urban	Degree	1- Single	1- Nurse	11	5357	Yes	2- Smartphone	Yes	Yes	Yes	Yes	No	No	No	No	Yes	Yes	No	No	Yes	Yes	4- Agree	5- Stronly Agree	3- Neutral	12	Literate	Yes	Yes	Yes	No	No	Missing	Missing	No	Yes
124	East Dembia	Kolladiba HC	Male	29	1- Orthodox	1- Urban	Diploma	2- Married	1- Nurse	8	6193	Yes	2- Smartphone	Yes	No	Yes	Yes	No	No	No	No	Yes	Yes	Yes	No	Yes	No	2- Disagree	3- Neutral	2- Disagree	7	Not literate	No	Yes	Yes	Yes	No	Missing	Missing	Yes	No
125	East Dembia	Kolladiba HC	Female	36	1- Orthodox	1- Urban	Degree	2- Married	1- Nurse	9	7071	Yes	1- Basic phone	Yes	No	Yes	No	No	No	No	No	No	Yes	Yes	No	No	No	2- Disagree	2- Disagree	4- Agree	8	Not literate	No	No		Missing	No	Missing	Missing	No	Yes
126	East Dembia	Kolladiba HC	Female	40	1- Orthodox	1- Urban	Diploma	2- Married	1- Nurse	11	7071	No	1- Basic phone	No	No	No	No	No	No	No	No	No	No	No	No	No	No	1- Stronly Disagree	1- Stronly Disagree	1- Stronly Disagree	3	Not literate	No	No		Missing	No	Missing	Missing	No	No
127	East Dembia	Kolladiba HC	Male	36	1- Orthodox	1- Urban	Degree	3- Widowed	2-HO	5	8071	Yes	1- Basic phone	Yes	No	No	Yes	No	No	No	No	No	No	No	No	No	No	4- Agree	4- Agree	4- Agree	12	Literate	Yes	No		Missing	No	Missing	Missing	Yes	Yes
128	East Dembia	Kolladiba HC	Male	38	1- Orthodox	1- Urban	Diploma	2- Married	1- Nurse	6	5357	Yes	2- Smartphone	Yes	No	No	Yes	No	No	No	No	No	No	No	No	No	No	3- Neutral	3- Neutral	3- Neutral	9	Literate	Yes	Yes	Yes	Yes	Yes	No	Missing	No	Yes
129	East Dembia	Kolladiba HC	Male	32	1- Orthodox	1- Urban	Master and Above	2- Married	2-HO	8	9056	Yes	2- Smartphone	Yes	No	Yes	Yes	No	No	No	Yes	Yes	No	No	No	Yes	Yes	4- Agree	4- Agree	4- Agree	12	Literate	Yes	Yes	Yes	Yes	No	Missing	Missing	No	No
130	East Dembia	Kolladiba HC	Male	56	1- Orthodox	1- Urban	Diploma	3- Widowed	1- Nurse	36	8017	Yes	1- Basic phone	Yes	No	No	Yes	No	No	No	No	No	No	No	No	No	No	3- Neutral	4- Agree	4- Agree	11	Literate	No	No		Missing	No	Missing	Missing	No	No
131	East Dembia	Kolladiba HC	Male	42	1- Orthodox	1- Urban	Diploma	2- Married	1- Nurse	28	8017	Yes	1- Basic phone	No	No	No	No	No	No	No	No	No	No	No	No	No	No	4- Agree	4- Agree	4- Agree	12	Literate	No	No		Missing	No	Missing	Missing	No	No
132	East Dembia	Kolladiba HC	Male	38	1- Orthodox	1- Urban	Degree	2- Married	1- Nurse	8	8017	Yes	2- Smartphone	Yes	Yes	Yes	Yes	Yes	No	No	No	Yes	Yes	Yes	Yes	No	Yes	5- Stronly Agree	5- Stronly Agree	5- Stronly Agree	15	Literate	Yes	Yes	Yes	Yes	No	Missing	Missing	No	Yes
133	East Dembia	Kolladiba HC	Male	31	1- Orthodox	1- Urban	Diploma	1- Single	1- Nurse	8	4200	Yes	2- Smartphone	Yes	No	Yes	Yes	No	No	No	No	No	Yes	No	No	No	No	3- Neutral	4- Agree	4- Agree	11	Literate	No	Yes	No	Missing	No	Missing	Missing	Yes	No
134	East Dembia	Kolladiba HC	Female	34	1- Orthodox	1- Urban	Degree	2- Married	1- Nurse	13	7071	Yes	1- Basic phone	No	No	No	No	No	No	No	No	No	Yes	No	No	No	No	2- Disagree	2- Disagree	3- Neutral	7	Not literate	No	No		Missing	No	Missing	Missing	No	Yes
135	East Dembia	Kolladiba HC	Female	30	1- Orthodox	1- Urban	Degree	2- Married	1- Nurse	15	7071	Yes	2- Smartphone	Yes	Yes	Yes	No	No	No	No	No	No	Yes	No	No	No	No	4- Agree	4- Agree	2- Disagree	10	Literate	Yes	Yes	Yes	Yes	No	Missing	Missing	No	Yes
136	East Dembia	Kolladiba HC	Female	40	1- Orthodox	1- Urban	Degree	2- Married	1- Nurse	11	7071	Yes	1- Basic phone	No	No	No	No	No	No	No	No	No	No	No	No	No	No	5- Stronly Agree	4- Agree	2- Disagree	11	Literate	Yes	Yes	Yes	No	No	Missing	Missing	No	Yes
137	East Dembia	Kolladiba HC	Male	37	1- Orthodox	1- Urban	Degree	2- Married	1- Nurse	11	7071	Yes	2- Smartphone	Yes	Yes	Yes	Yes	No	No	No	No	Yes	Yes	Yes	Yes	Yes	Yes	4- Agree	4- Agree	4- Agree	12	Literate	No	No		Missing	No	Missing	Missing	No	Yes
138	East Dembia	Kolladiba HC	Male	38	1- Orthodox	1- Urban	Degree	2- Married	1- Nurse	7	8017	Yes	2- Smartphone	Yes	Yes	Yes	Yes	Yes	No	No	No	Yes	Yes	No	No	No	Yes	5- Stronly Agree	5- Stronly Agree	5- Stronly Agree	15	Literate	Yes	Yes	Yes	Yes	No	Missing	Missing	Yes	No
139	East Dembia	Robit HC	Male	32	1- Orthodox	2- Rural	Diploma	2- Married	1- Nurse	9	7071	Yes	2- Smartphone	Yes	No	No	Yes	No	No	No	No	No	No	No	No	No	No	4- Agree	5- Stronly Agree	4- Agree	13	Literate	No	No		Missing	No	Missing	Missing	No	No
140	East Dembia	Robit HC	Male	28	1- Orthodox	2- Rural	Diploma	1- Single	1- Nurse	8	6193	Yes	1- Basic phone	Yes	No	No	Yes	No	No	No	No	No	Yes	No	No	No	No	5- Stronly Agree	5- Stronly Agree	5- Stronly Agree	15	Literate	Yes	No		Missing	No	Missing	Missing	No	No
141	East Dembia	Robit HC	Female	28	1- Orthodox	2- Rural	Diploma	2- Married	1- Nurse	2	4609	Yes	2- Smartphone	Yes	No	Yes	Yes	No	No	No	No	Yes	Yes	Yes	No	No	No	4- Agree	3- Neutral	4- Agree	11	Literate	No	No		Missing	No	Missing	Missing	No	Yes
142	East Dembia	Robit HC	Female	27	1- Orthodox	2- Rural	Degree	1- Single	1- Nurse	5	7071	Yes	2- Smartphone	Yes	No	No	Yes	No	No	No	No	Yes	No	Yes	No	No	No	3- Neutral	4- Agree	4- Agree	11	Literate	No	Yes	No	Missing	No	Missing	Missing	No	Yes
143	East Dembia	Robit HC	Male	29	1- Orthodox	2- Rural	Diploma	1- Single	1- Nurse	1	4609	Yes	2- Smartphone	Yes	Yes	Yes	Yes	No	No	No	Yes	Yes	Yes	Yes	Yes	Yes	Yes	5- Stronly Agree	4- Agree	4- Agree	13	Literate	Yes	Yes	Yes	No	No	Missing	Missing	No	Yes
144	East Dembia	Robit HC	Male	27	1- Orthodox	2- Rural	Degree	1- Single	1- Nurse	5	7071	Yes	1- Basic phone	Yes	No	Yes	Yes	No	No	No	No	Yes	Yes	No	No	No	No	1- Stronly Disagree	1- Stronly Disagree	1- Stronly Disagree	3	Not literate	No	No		Missing	No	Missing	Missing	No	No
145	East Dembia	Robit HC	Male	28	1- Orthodox	2- Rural	Diploma	1- Single	1- Nurse	1	4609	Yes	1- Basic phone	Yes	No	No	No	Yes	No	No	Yes	Yes	Yes	No	No	No	Yes	5- Stronly Agree	4- Agree	5- Stronly Agree	14	Literate	Yes	Yes	Yes	Yes	No	Missing	Missing	Yes	Yes
146	East Dembia	Robit HC	Female	23	1- Orthodox	2- Rural	Diploma	1- Single	1- Nurse	2	4609	Yes	1- Basic phone	Yes	Yes	No	No	No	No	No	No	No	Yes	No	No	No	No	4- Agree	3- Neutral	2- Disagree	9	Literate	Yes	No		Missing	No	Missing	Missing	No	No
147	East Dembia	Robit HC	Male	29	1- Orthodox	2- Rural	Degree	2- Married	1- Nurse	3	6193	Yes	2- Smartphone	Yes	Yes	Yes	Yes	No	No	No	No	Yes	Yes	Yes	No	Yes	Yes	4- Agree	4- Agree	2- Disagree	10	Literate	Yes	Yes	Yes	No	No	Missing	Missing	No	Yes
148	East Dembia	Robit HC	Male	25	1- Orthodox	2- Rural	Diploma	1- Single	1- Nurse	1	4609	Yes	1- Basic phone	No	No	No	No	No	No	No	No	No	Yes	No	No	No	No	3- Neutral	3- Neutral	3- Neutral	9	Literate	No	Yes	Yes	No	No	Missing	Missing	No	No
149	East Dembia	Dembia Hospital	Male	42	1- Orthodox	1- Urban	Degree	2- Married	1- Nurse	20	9056	Yes	2- Smartphone	Yes	Yes	Yes	No	No	No	No	No	Yes	Yes	Yes	No	Yes	Yes	4- Agree	4- Agree	4- Agree	12	Literate	Yes	No		Missing	Yes	Yes	No	No	No
150	East Dembia	Dembia Hospital	Female	54	1- Orthodox	1- Urban	Degree	2- Married	1- Nurse	30	9056	Yes	1- Basic phone	Yes	No	No	Yes	No	No	No	Yes	No	Yes	No	No	No	No	4- Agree	4- Agree	4- Agree	12	Literate	No	No		Missing	No	Missing	Missing	No	No
151	East Dembia	Dembia Hospital	Male	28	1- Orthodox	1- Urban	Degree	1- Single	4-MD	3	9056	Yes	2- Smartphone	Yes	No	Yes	Yes	No	Yes	No	Yes	Yes	Yes	Yes	Yes	Yes	Yes	5- Stronly Agree	4- Agree	5- Stronly Agree	14	Literate	No	Yes	Yes	No	Yes	Yes	No	No	No
152	East Dembia	Dembia Hospital	Female	40	1- Orthodox	1- Urban	Degree	2- Married	1- Nurse	25	7071	Yes	1- Basic phone	Yes	No	Yes	No	No	No	No	No	Yes	Yes	Yes	No	No	No	4- Agree	3- Neutral	3- Neutral	10	Literate	No	No		Missing	No	Missing	Missing	No	Yes
153	East Dembia	Dembia Hospital	Male	28	1- Orthodox	1- Urban	Degree	1- Single	4-MD	2	9056	Yes	2- Smartphone	Yes	Yes	Yes	Yes	Yes	No	No	Yes	Yes	Yes	Yes	Yes	Yes	Yes	4- Agree	4- Agree	4- Agree	12	Literate	Yes	Yes	Yes	Yes	Yes	Yes	No	Yes	Yes
154	East Dembia	Dembia Hospital	Male	38	1- Orthodox	1- Urban	Degree	2- Married	1- Nurse	8	8017	Yes	2- Smartphone	Yes	Yes	No	Yes	Yes	No	No	Yes	Yes	Yes	No	No	No	Yes	4- Agree	5- Stronly Agree	4- Agree	13	Literate	Yes	Yes	Yes	Yes	No	Missing	Missing	Yes	No
155	East Dembia	Dembia Hospital	Male	28	1- Orthodox	1- Urban	Degree	2- Married	4-MD	1	9056	Yes	2- Smartphone	Yes	No	Yes	No	No	No	No	No	Yes	No	No	No	Yes	No	5- Stronly Agree	5- Stronly Agree	5- Stronly Agree	15	Literate	Yes	Yes	No	Missing	Yes	No	Missing	Yes	No
156	East Dembia	Dembia Hospital	Male	28	1- Orthodox	1- Urban	Degree	5-Separated	1- Nurse	3	7071	Yes	2- Smartphone	Yes	Yes	Yes	Yes	No	No	No	No	No	Yes	No	No	No	No	4- Agree	2- Disagree	2- Disagree	8	Not literate	No	No		Missing	No	Missing	Missing	No	Yes
157	East Dembia	Dembia Hospital	Female	26	1- Orthodox	1- Urban	Degree	2- Married	1- Nurse	7	8017	Yes	1- Basic phone	Yes	No	Yes	Yes	No	No	No	No	No	Yes	No	No	No	No	2- Disagree	2- Disagree	3- Neutral	7	Not literate	No	No		Missing	No	Missing	Missing	No	No
158	East Dembia	Dembia Hospital	Male	46	1- Orthodox	1- Urban	Degree	2- Married	1- Nurse	20	9056	Yes	2- Smartphone	Yes	Yes	Yes	Yes	No	No	No	Yes	No	Yes	No	No	No	No	5- Stronly Agree	5- Stronly Agree	5- Stronly Agree	15	Literate	No	No		Missing	No	Missing	Missing	No	No
159	East Dembia	Dembia Hospital	Female	38	1- Orthodox	1- Urban	Degree	2- Married	1- Nurse	15	7071	Yes	1- Basic phone	Yes	No	No	Yes	No	No	No	No	No	Yes	No	No	No	No	2- Disagree	4- Agree	3- Neutral	9	Literate	No	Yes	Yes	No	No	Missing	Missing	Yes	Yes
160	East Dembia	Dembia Hospital	Male	36	1- Orthodox	1- Urban	Degree	2- Married	1- Nurse	14	8017	Yes	2- Smartphone	Yes	Yes	No	Yes	Yes	No	No	No	Yes	Yes	Yes	No	Yes	Yes	5- Stronly Agree	5- Stronly Agree	5- Stronly Agree	15	Literate	Yes	Yes	Yes	Yes	No	Missing	Missing	Yes	No
161	East Dembia	Dembia Hospital	Female	28	1- Orthodox	1- Urban	Degree	2- Married	1- Nurse	6	7071	Yes	1- Basic phone	Yes	No	No	Yes	No	No	No	Yes	Yes	Yes	No	No	No	Yes	4- Agree	4- Agree	2- Disagree	10	Literate	No	Yes	No	Missing	No	Missing	Missing	Yes	Yes
162	East Dembia	Dembia Hospital	Male	32	1- Orthodox	1- Urban	Degree	2- Married	1- Nurse	10	8017	Yes	2- Smartphone	Yes	Yes	Yes	Yes	No	No	No	No	No	Yes	No	No	No	No	2- Disagree	2- Disagree	2- Disagree	6	Not literate	Yes	Yes	Yes	Yes	No	Missing	Missing	Yes	Yes
163	East Dembia	Dembia Hospital	Male	30	1- Orthodox	1- Urban	Degree	2- Married	4-MD	1	9056	Yes	2- Smartphone	Yes	No	Yes	No	No	No	No	Yes	Yes	Yes	No	No	No	Yes	4- Agree	4- Agree	4- Agree	12	Literate	Yes	Yes	Yes	Yes	Yes	Yes	Yes	Yes	Yes
164	East Dembia	Dembia Hospital	Male	34	1- Orthodox	1- Urban	Degree	2- Married	1- Nurse	10	9056	Yes	2- Smartphone	No	No	No	No	No	No	No	No	Yes	Yes	No	No	No	No	4- Agree	4- Agree	4- Agree	12	Literate	No	No		Missing	No	Missing	Missing	No	No
165	East Dembia	Dembia Hospital	Male	29	1- Orthodox	1- Urban	Degree	2- Married	1- Nurse	4	7071	Yes	2- Smartphone	Yes	No	Yes	Yes	No	No	No	No	No	Yes	No	No	No	No	2- Disagree	2- Disagree	2- Disagree	6	Not literate	No	No		Missing	No	Missing	Missing	No	Yes
166	East Dembia	Dembia Hospital	Male	38	1- Orthodox	1- Urban	Master and Above	2- Married	4-MD	1	9056	Yes	2- Smartphone	Yes	No	Yes	Yes	No	No	No	No	Yes	Yes	Yes	Yes	Yes	Yes	5- Stronly Agree	5- Stronly Agree	3- Neutral	13	Literate	Yes	Yes	No	Missing	Yes	No	Missing	Yes	No
167	East Dembia	Dembia Hospital	Male	34	1- Orthodox	1- Urban	Degree	2- Married	4-MD	2	9056	Yes	2- Smartphone	Yes	No	Yes	No	No	No	No	Yes	Yes	Yes	No	No	No	Yes	5- Stronly Agree	4- Agree	4- Agree	13	Literate	No	No		Missing	No	Missing	Missing	No	No
168	East Dembia	Dembia Hospital	Female	35	1- Orthodox	1- Urban	Degree	2- Married	1- Nurse	10	7071	Yes	2- Smartphone	Yes	Yes	Yes	Yes	No	No	No	No	Yes	Yes	Yes	No	Yes	Yes	4- Agree	3- Neutral	3- Neutral	10	Literate	No	No		Missing	No	Missing	Missing	No	Yes
169	East Dembia	Dembia Hospital	Male	29	1- Orthodox	1- Urban	Degree	2- Married	1- Nurse	6	8017	Yes	2- Smartphone	Yes	Yes	Yes	Yes	No	Yes	No	Yes	Yes	Yes	No	No	No	Yes	4- Agree	4- Agree	4- Agree	12	Literate	Yes	Yes	No	Missing	No	Missing	Missing	Yes	No
170	East Dembia	Dembia Hospital	Male	33	1- Orthodox	1- Urban	Degree	2- Married	4-MD	3	9056	Yes	2- Smartphone	Yes	No	Yes	Yes	No	No	No	No	Yes	Yes	Yes	No	Yes	No	5- Stronly Agree	5- Stronly Agree	5- Stronly Agree	15	Literate	Yes	Yes	No	Missing	No	Missing	Missing	No	Yes
171	East Dembia	Dembia Hospital	Female	28	1- Orthodox	1- Urban	Diploma	2- Married	1- Nurse	5	5352	Yes	1- Basic phone	Yes	Yes	Yes	Yes	No	No	No	Yes	Yes	Yes	No	No	Yes	No	4- Agree	2- Disagree	2- Disagree	8	Not literate	Yes	No		Missing	Yes	Yes	Yes	Yes	No
172	East Dembia	Dembia Hospital	Male	29	1- Orthodox	1- Urban	Degree	1- Single	1- Nurse	5	7071	Yes	2- Smartphone	Yes	Yes	Yes	Yes	No	No	No	No	No	Yes	No	No	No	No	4- Agree	4- Agree	4- Agree	12	Literate	No	No		Missing	No	Missing	Missing	No	Yes
173	East Dembia	Dembia Hospital	Male	32	1- Orthodox	1- Urban	Degree	2- Married	1- Nurse	12	8017	Yes	2- Smartphone	Yes	No	No	Yes	No	No	No	No	Yes	Yes	No	Yes	No	No	4- Agree	4- Agree	3- Neutral	11	Literate	No	No		Missing	No	Missing	Missing	No	No
174	East Dembia	Dembia Hospital	Male	35	1- Orthodox	1- Urban	Degree	2- Married	4-MD	2	9056	Yes	2- Smartphone	Yes	No	Yes	No	No	No	No	Yes	Yes	Yes	No	No	No	Yes	1- Stronly Disagree	3- Neutral	5- Stronly Agree	9	Literate	No	Yes	No	Missing	No	Missing	Missing	No	No
175	East Dembia	Dembia Hospital	Female	26	1- Orthodox	1- Urban	Degree	2- Married	1- Nurse	7	7071	Yes	1- Basic phone	Yes	No	Yes	No	No	No	No	No	Yes	Yes	Yes	No	No	No	4- Agree	4- Agree	4- Agree	12	Literate	No	No		Missing	No	Missing	Missing	No	Yes
176	East Dembia	Dembia Hospital	Male	34	1- Orthodox	1- Urban	Degree	2- Married	1- Nurse	9	7071	Yes	2- Smartphone	Yes	Yes	Yes	Yes	No	No	No	Yes	Yes	Yes	Yes	Yes	Yes	Yes	5- Stronly Agree	5- Stronly Agree	4- Agree	14	Literate	Yes	Yes	Yes	Yes	Yes	Yes	Yes	Yes	Yes
177	East Dembia	Dembia Hospital	Female	26	1- Orthodox	1- Urban	Degree	2- Married	1- Nurse	3	7071	Yes	2- Smartphone	No	No	No	Yes	No	No	No	Yes	No	Yes	No	No	No	No	4- Agree	4- Agree	3- Neutral	11	Literate	Yes	No		Missing	No	Missing	Missing	No	No
178	East Dembia	Dembia Hospital	Male	36	1- Orthodox	1- Urban	Degree	2- Married	4-MD	1	9056	Yes	2- Smartphone	Yes	Yes	Yes	Yes	No	No	No	Yes	Yes	Yes	Yes	Yes	No	Yes	5- Stronly Agree	5- Stronly Agree	5- Stronly Agree	15	Literate	Yes	Yes	Yes	Yes	No	Missing	Missing	No	No
179	East Dembia	Dembia Hospital	Male	30	1- Orthodox	1- Urban	Degree	2- Married	1- Nurse	24	8017	Yes	1- Basic phone	No	No	Yes	No	No	No	No	No	No	Yes	Yes	No	No	Yes	3- Neutral	3- Neutral	3- Neutral	9	Literate	No	No		Missing	No	Missing	Missing	Yes	No
180	East Dembia	Dembia Hospital	Female	29	1- Orthodox	1- Urban	Degree	2- Married	1- Nurse	7	7071	Yes	2- Smartphone	Yes	No	No	No	Yes	No	No	No	Yes	Yes	Yes	No	No	Yes	4- Agree	2- Disagree	1- Stronly Disagree	7	Not literate	Yes	Yes	Yes	Yes	No	Missing	Missing	No	No
181	East Dembia	Dembia Hospital	Female	28	2- Muslim	1- Urban	Degree	2- Married	1- Nurse	10	6193	Yes	1- Basic phone	No	No	No	No	No	No	No	No	No	Yes	Yes	No	No	No	5- Stronly Agree	3- Neutral	3- Neutral	11	Literate	Yes	Yes	No	Missing	No	Missing	Missing	Yes	Yes
182	East Dembia	Dembia Hospital	Female	30	1- Orthodox	1- Urban	Degree	2- Married	1- Nurse	6	6193	Yes	2- Smartphone	Yes	No	Yes	Yes	No	No	No	Yes	Yes	Yes	No	Yes	No	Yes	3- Neutral	4- Agree	3- Neutral	10	Literate	No	No		Missing	No	Missing	Missing	Yes	Yes
183	East Dembia	Dembia Hospital	Male	26	1- Orthodox	1- Urban	Degree	1- Single	3-HIT	4	6193	Yes	1- Basic phone	Yes	No	Yes	Yes	No	No	No	No	No	Yes	No	No	No	No	2- Disagree	2- Disagree	1- Stronly Disagree	5	Not literate	Yes	No		Missing	No	Missing	Missing	No	Yes
184	East Dembia	Dembia Hospital	Male	28	1- Orthodox	1- Urban	Degree	1- Single	4-MD	2	9056	Yes	2- Smartphone	Yes	Yes	Yes	Yes	No	No	No	No	Yes	Yes	No	No	No	Yes	5- Stronly Agree	4- Agree	4- Agree	13	Literate	Yes	No		Missing	Yes	Missing	Missing	Yes	Yes
185	East Dembia	Dembia Hospital	Male	46	1- Orthodox	1- Urban	Master and Above	2- Married	5-Other	18	9999	Yes	2- Smartphone	Yes	Yes	Yes	Yes	No	Yes	Yes	Yes	Yes	Yes	Yes	Yes	Yes	Yes	5- Stronly Agree	5- Stronly Agree	4- Agree	14	Literate	Yes	Yes	Yes	Yes	Yes	Yes	Yes	Yes	Yes
186	East Dembia	Dembia Hospital	Male	26	1- Orthodox	1- Urban	Diploma	1- Single	3-HIT	5	5391	Yes	1- Basic phone	Yes	No	Yes	No	No	No	No	Yes	Yes	Yes	No	No	No	No	3- Neutral	4- Agree	3- Neutral	10	Literate	Yes	Yes	Yes	Yes	Yes	Yes	Yes	Yes	Yes
187	East Dembia	Dembia Hospital	Female	29	1- Orthodox	1- Urban	Degree	2- Married	1- Nurse	7	7071	Yes	2- Smartphone	Yes	No	Yes	Yes	No	No	No	No	Yes	Yes	Yes	Yes	No	Yes	4- Agree	4- Agree	3- Neutral	11	Literate	No	No		Missing	No	Missing	Missing	No	No
188	East Dembia	Dembia Hospital	Female	43	1- Orthodox	1- Urban	Degree	4-Divorced	1- Nurse	14	8017	Yes	2- Smartphone	Yes	No	Yes	Yes	No	No	No	Yes	Yes	Yes	No	Yes	Yes	Yes	3- Neutral	3- Neutral	1- Stronly Disagree	7	Not literate	Yes	Yes	No	Missing	Yes	Yes	Yes	Yes	No
189	East Dembia	Dembia Hospital	Male	40	1- Orthodox	1- Urban	Degree	1- Single	1- Nurse	6	7071	Yes	2- Smartphone	Yes	Yes	Yes	Yes	Yes	No	No	No	Yes	Yes	Yes	Yes	No	Yes	4- Agree	5- Stronly Agree	5- Stronly Agree	14	Literate	Yes	Yes	No	Missing	Yes	No	Missing	Yes	Yes
190	East Dembia	Dembia Hospital	Male	32	1- Orthodox	1- Urban	Degree	2- Married	4-MD	5	9057	Yes	1- Basic phone	No	No	No	No	No	No	No	No	No	Yes	No	No	No	No	2- Disagree	2- Disagree	2- Disagree	6	Not literate	No	No		Missing	No	Missing	Missing	No	Yes
191	East Dembia	Dembia Hospital	Female	28	1- Orthodox	1- Urban	Degree	2- Married	1- Nurse	8	7071	Yes	2- Smartphone	No	No	No	No	No	No	No	No	No	Yes	No	No	No	No	1- Stronly Disagree	1- Stronly Disagree	1- Stronly Disagree	3	Not literate	Yes	Yes	Yes	No	No	Missing	Missing	Yes	No
192	East Dembia	Dembia Hospital	Female	50	1- Orthodox	1- Urban	Degree	2- Married	1- Nurse	30	9060	Yes	2- Smartphone	Yes	No	Yes	No	No	No	No	No	No	Yes	No	No	No	No	4- Agree	5- Stronly Agree	4- Agree	13	Literate	Yes	Yes	Yes	Yes	No	Missing	Missing	No	No
193	East Dembia	Dembia Hospital	Male	27	1- Orthodox	1- Urban	Degree	1- Single	4-MD	3	9056	Yes	2- Smartphone	Yes	No	Yes	No	No	No	No	Yes	Yes	Yes	Yes	No	No	No	4- Agree	3- Neutral	3- Neutral	10	Literate	Yes	Yes	No	Missing	Yes	No	Missing	Yes	Yes
194	East Dembia	Dembia Hospital	Male	32	1- Orthodox	1- Urban	Diploma	1- Single	1- Nurse	6	9163	Yes	2- Smartphone	Yes	Yes	Yes	Yes	Yes	No	No	No	Yes	No	Yes	Yes	Yes	Yes	4- Agree	4- Agree	4- Agree	12	Literate	Yes	Yes	Yes	Yes	Yes	Yes	Yes	No	Yes
195	East Dembia	Dembia Hospital	Male	28	1- Orthodox	1- Urban	Degree	2- Married	1- Nurse	3	6193	Yes	2- Smartphone	Yes	Yes	Yes	Yes	No	No	No	No	Yes	Yes	No	No	Yes	Yes	4- Agree	4- Agree	4- Agree	12	Literate	Yes	No		Missing	No	Missing	Missing	No	Yes
196	East Dembia	Dembia Hospital	Female	32	1- Orthodox	1- Urban	Degree	2- Married	1- Nurse	11	8017	No		No	Yes	No	No	No	No	No	No	No	No	No	No	No	No	4- Agree	3- Neutral	3- Neutral	10	Literate	No	No		Missing	No	Missing	Missing	No	No
197	East Dembia	Dembia Hospital	Female	30	1- Orthodox	1- Urban	Degree	2- Married	1- Nurse	12	8017	Yes	1- Basic phone	Yes	No	No	Yes	No	No	No	No	No	Yes	No	No	No	No	5- Stronly Agree	4- Agree	4- Agree	13	Literate	No	No		Missing	No	Missing	Missing	No	No
198	East Dembia	Dembia Hospital	Male	42	1- Orthodox	1- Urban	Degree	2- Married	1- Nurse	20	8017	Yes	2- Smartphone	Yes	Yes	Yes	Yes	No	No	No	Yes	Yes	No	No	No	No	Yes	3- Neutral	3- Neutral	3- Neutral	9	Literate	No	No		Missing	No	Missing	Missing	No	No
199	East Dembia	Dembia Hospital	Female	38	2- Muslim	1- Urban	Degree	4-Divorced	1- Nurse	15	9056	Yes	1- Basic phone	Yes	No	No	Yes	No	No	No	No	Yes	Yes	No	No	No	Yes	4- Agree	4- Agree	3- Neutral	11	Literate	No	No		Missing	No	Missing	Missing	No	No
200	Tachi Armachiho	Dogaw HC	Male	28	1- Orthodox	2- Rural	Diploma	1- Single	1- Nurse	5	5358	Yes	2- Smartphone	Yes	Yes	Yes	Yes	No	No	No	No	No	Yes	Yes	Yes	No	No	2- Disagree	4- Agree	4- Agree	10	Literate	No	No		Missing	No	Missing	Missing	No	Yes
201	Tachi Armachiho	Dogaw HC	Female	24	1- Orthodox	2- Rural	Diploma	1- Single	1- Nurse	3	5358	Yes	2- Smartphone	Yes	Yes	Yes	Yes	No	No	No	No	No	Yes	Yes	Yes	No	Yes	4- Agree	4- Agree	4- Agree	12	Literate	No	No		Missing	No	Missing	Missing	No	Yes
202	Tachi Armachiho	Dogaw HC	Male	30	1- Orthodox	2- Rural	Diploma	1- Single	1- Nurse	7	6193	Yes	2- Smartphone	Yes	Yes	Yes	Yes	Yes	No	No	No	Yes	Yes	Yes	No	No	Yes	4- Agree	4- Agree	4- Agree	12	Literate	No	No		Missing	No	Missing	Missing	No	Yes
203	Tachi Armachiho	Dogaw HC	Female	29	1- Orthodox	2- Rural	Degree	2- Married	1- Nurse	6	8017	Yes	2- Smartphone	Yes	Yes	Yes	Yes	No	No	No	No	Yes	Yes	Yes	No	Yes	Yes	4- Agree	4- Agree	4- Agree	12	Literate	No	No		Missing	No	Missing	Missing	No	No
204	Tachi Armachiho	Dogaw HC	Male	27	1- Orthodox	2- Rural	Diploma	1- Single	1- Nurse	3	5358	Yes	2- Smartphone	Yes	Yes	Yes	Yes	No	No	No	No	No	Yes	Yes	No	No	No	4- Agree	4- Agree	4- Agree	12	Literate	No	No		Missing	No	Missing	Missing	No	Yes
205	Tachi Armachiho	Dogaw HC	Male	24	1- Orthodox	2- Rural	Diploma	1- Single	3-HIT	2	3333	Yes	2- Smartphone	Yes	Yes	Yes	Yes	Yes	No	No	Yes	Yes	Yes	Yes	No	Yes	Yes	5- Stronly Agree	5- Stronly Agree	5- Stronly Agree	15	Literate	Yes	No		Missing	Yes	No	Missing	No	Yes
206	Tachi Armachiho	Dogaw HC	Male	30	1- Orthodox	2- Rural	Degree	1- Single	1- Nurse	7	8017	Yes	2- Smartphone	Yes	Yes	Yes	Yes	No	No	No	Yes	Yes	Yes	Yes	No	Yes	Yes	4- Agree	4- Agree	4- Agree	12	Literate	Yes	No		Missing	Yes	No	Missing	No	Yes
207	Tachi Armachiho	Dogaw HC	Female	28	1- Orthodox	2- Rural	Diploma	1- Single	1- Nurse	3	5358	Yes	2- Smartphone	Yes	Yes	Yes	Yes	No	No	No	No	Yes	Yes	Yes	No	No	Yes	5- Stronly Agree	5- Stronly Agree	4- Agree	14	Literate	No	No		Missing	Yes	No	Missing	No	No
208	Tachi Armachiho	Dogaw HC	Male	26	1- Orthodox	2- Rural	Diploma	1- Single	1- Nurse	2	4609	Yes	2- Smartphone	Yes	Yes	Yes	Yes	No	No	No	No	No	Yes	Yes	No	No	Yes	4- Agree	4- Agree	4- Agree	12	Literate	Yes	No		Missing	No	Missing	Missing	No	Yes
209	Tachi Armachiho	Dogaw HC	Female	28	1- Orthodox	2- Rural	Diploma	1- Single	1- Nurse	4	5358	Yes	1- Basic phone	Yes	Yes	No	Yes	No	No	No	No	No	Yes	No	No	No	No	5- Stronly Agree	4- Agree	3- Neutral	12	Literate	No	No		Missing	No	Missing	Missing	No	No
210	Tachi Armachiho	Musebamb HC	Female	28	1- Orthodox	2- Rural	Diploma	2- Married	1- Nurse	5	5053	Yes	2- Smartphone	Yes	Yes	Yes	Yes	No	No	No	No	Yes	Yes	Yes	No	Yes	Yes	4- Agree	4- Agree	4- Agree	12	Literate	No	No		Missing	No	Missing	Missing	No	No
211	Tachi Armachiho	Musebamb HC	Male	30	1- Orthodox	2- Rural	Diploma	2- Married	3-HIT	6	4609	Yes	2- Smartphone	Yes	Yes	Yes	Yes	No	No	No	Yes	Yes	Yes	Yes	No	Yes	Yes	4- Agree	4- Agree	4- Agree	12	Literate	Yes	No		Missing	No	Missing	Missing	No	No
212	Tachi Armachiho	Musebamb HC	Male	34	1- Orthodox	2- Rural	Degree	2- Married	1- Nurse	8	7071	Yes	2- Smartphone	Yes	Yes	Yes	Yes	No	No	No	No	Yes	Yes	Yes	No	Yes	Yes	4- Agree	4- Agree	4- Agree	12	Literate	No	No		Missing	No	Missing	Missing	No	No
213	Tachi Armachiho	Musebamb HC	Male	33	1- Orthodox	2- Rural	Degree	2- Married	2-HO	4	8017	Yes	2- Smartphone	Yes	Yes	Yes	Yes	No	No	No	No	Yes	Yes	Yes	No	Yes	Yes	4- Agree	4- Agree	4- Agree	12	Literate	No	No		Missing	No	Missing	Missing	No	No
214	Tachi Armachiho	Musebamb HC	Male	32	1- Orthodox	2- Rural	Degree	1- Single	1- Nurse	7	6193	Yes	2- Smartphone	Yes	Yes	Yes	Yes	No	No	No	No	Yes	Yes	Yes	No	No	Yes	4- Agree	4- Agree	4- Agree	12	Literate	No	No		Missing	No	Missing	Missing	No	No
215	Tachi Armachiho	Musebamb HC	Female	32	1- Orthodox	2- Rural	Degree	2- Married	1- Nurse	7	7071	Yes	2- Smartphone	Yes	Yes	Yes	Yes	No	No	No	No	Yes	Yes	Yes	No	Yes	Yes	4- Agree	4- Agree	4- Agree	12	Literate	No	No		Missing	No	Missing	Missing	No	No
216	Tachi Armachiho	Musebamb HC	Male	32	1- Orthodox	2- Rural	Diploma	2- Married	1- Nurse	12	7071	Yes	2- Smartphone	Yes	Yes	Yes	Yes	No	No	No	No	Yes	Yes	Yes	No	Yes	Yes	4- Agree	4- Agree	4- Agree	12	Literate	No	No		Missing	No	Missing	Missing	No	No
217	Tachi Armachiho	Musebamb HC	Male	28	1- Orthodox	2- Rural	Diploma	1- Single	3-HIT	6	4609	Yes	2- Smartphone	Yes	Yes	Yes	Yes	No	No	No	Yes	Yes	Yes	Yes	No	Yes	No	4- Agree	4- Agree	5- Stronly Agree	13	Literate	Yes	No		Missing	Yes	Yes	Yes	Yes	Yes
218	Tachi Armachiho	Musebamb HC	Female	28	1- Orthodox	2- Rural	Diploma	2- Married	1- Nurse	8	6193	Yes	2- Smartphone	Yes	Yes	Yes	Yes	No	No	No	No	Yes	Yes	Yes	No	Yes	Yes	5- Stronly Agree	5- Stronly Agree	5- Stronly Agree	15	Literate	No	No		Missing	No	Missing	Missing	No	No
219	Tachi Armachiho	Musebamb HC	Male	29	1- Orthodox	2- Rural	Diploma	1- Single	1- Nurse	4	5058	Yes	2- Smartphone	Yes	Yes	Yes	Yes	No	No	No	No	Yes	Yes	Yes	No	Yes	Yes	4- Agree	4- Agree	4- Agree	12	Literate	No	No		Missing	No	Missing	Missing	No	No
220	Tachi Armachiho	Musebamb HC	Male	32	1- Orthodox	2- Rural	Degree	2- Married	1- Nurse	5	6193	Yes	2- Smartphone	Yes	Yes	Yes	Yes	No	No	No	No	Yes	Yes	Yes	No	Yes	Yes	4- Agree	4- Agree	4- Agree	12	Literate	No	No		Missing	No	Missing	Missing	No	No
221	Tachi Armachiho	Musebamb HC	Female	31	1- Orthodox	2- Rural	Diploma	1- Single	1- Nurse	8	8017	Yes	2- Smartphone	Yes	Yes	Yes	Yes	No	No	No	No	Yes	Yes	Yes	No	Yes	Yes	4- Agree	4- Agree	4- Agree	12	Literate	No	No		Missing	No	Missing	Missing	No	No
222	Tachi Armachiho	Musebamb HC	Male	28	1- Orthodox	2- Rural	Degree	1- Single	1- Nurse	8	6193	Yes	2- Smartphone	Yes	Yes	Yes	Yes	No	No	No	No	Yes	Yes	Yes	No	Yes	Yes	4- Agree	4- Agree	4- Agree	12	Literate	No	No		Missing	No	Missing	Missing	No	No
223	Tachi Armachiho	Musebamb HC	Male	31	1- Orthodox	2- Rural	Degree	2- Married	1- Nurse	8	7071	Yes	2- Smartphone	Yes	Yes	Yes	Yes	No	No	No	No	Yes	Yes	Yes	No	Yes	Yes	4- Agree	4- Agree	4- Agree	12	Literate	No	No		Missing	No	Missing	Missing	No	No
224	Tachi Armachiho	Musebamb HC	Male	29	1- Orthodox	2- Rural	Diploma	1- Single	1- Nurse	7	6193	Yes	2- Smartphone	Yes	Yes	Yes	Yes	No	No	No	No	Yes	Yes	Yes	No	Yes	Yes	4- Agree	4- Agree	4- Agree	12	Literate	No	No		Missing	No	Missing	Missing	No	No
225	Tachi Armachiho	Musebamb HC	Female	30	1- Orthodox	2- Rural	Degree	1- Single	1- Nurse	7	6193	Yes	2- Smartphone	Yes	Yes	Yes	Yes	No	No	No	No	Yes	Yes	Yes	No	Yes	Yes	4- Agree	4- Agree	4- Agree	12	Literate	No	No		Missing	No	Missing	Missing	No	No
226	Tachi Armachiho	Musebamb HC	Male	32	1- Orthodox	2- Rural	Degree	2- Married	1- Nurse	8	7071	Yes	2- Smartphone	Yes	Yes	Yes	Yes	No	No	No	No	Yes	Yes	Yes	No	Yes	Yes	4- Agree	4- Agree	4- Agree	12	Literate	No	No		Missing	No	Missing	Missing	No	No
227	Tachi Armachiho	Musebamb HC	Male	31	1- Orthodox	2- Rural	Diploma	2- Married	1- Nurse	6	6193	Yes	2- Smartphone	Yes	Yes	Yes	Yes	No	No	No	Yes	Yes	Yes	Yes	No	Yes	Yes	4- Agree	4- Agree	5- Stronly Agree	13	Literate	No	No		Missing	No	Missing	Missing	No	No
228	Tachi Armachiho	Musebamb HC	Male	32	1- Orthodox	2- Rural	Diploma	1- Single	1- Nurse	6	6193	Yes	2- Smartphone	Yes	Yes	Yes	Yes	No	No	No	No	Yes	Yes	Yes	No	Yes	Yes	4- Agree	4- Agree	4- Agree	12	Literate	No	No		Missing	No	Missing	Missing	No	No
229	Tachi Armachiho	Musebamb HC	Male	29	1- Orthodox	2- Rural	Diploma	1- Single	1- Nurse	4	5358	Yes	2- Smartphone	Yes	Yes	Yes	Yes	No	No	No	No	Yes	Yes	Yes	No	Yes	Yes	4- Agree	4- Agree	4- Agree	12	Literate	No	No		Missing	No	Missing	Missing	No	No
230	Tachi Armachiho	Musebamb HC	Male	31	1- Orthodox	2- Rural	Diploma	1- Single	1- Nurse	7	7071	Yes	2- Smartphone	Yes	Yes	Yes	Yes	No	No	No	No	Yes	Yes	Yes	No	Yes	Yes	4- Agree	4- Agree	4- Agree	12	Literate	No	No		Missing	No	Missing	Missing	No	No
231	Tachi Armachiho	Musebamb HC	Female	31	1- Orthodox	2- Rural	Diploma	2- Married	1- Nurse	7	7071	Yes	2- Smartphone	Yes	Yes	Yes	Yes	No	No	No	No	Yes	Yes	Yes	No	Yes	Yes	4- Agree	4- Agree	4- Agree	12	Literate	No	No		Missing	No	Missing	Missing	No	No
232	Tachi Armachiho	Musebamb HC	Female	33	2- Muslim	2- Rural	Diploma	2- Married	1- Nurse	5	5357	Yes	1- Basic phone	No	No	No	No	No	No	No	No	Yes	Yes	No	No	No	Yes	5- Stronly Agree	4- Agree	2- Disagree	11	Literate	Yes	No		Missing	No	Missing	Missing	No	No
233	Tachi Armachiho	Sanja HC	Male	34	1- Orthodox	1- Urban	Degree	2- Married	1- Nurse	10	7071	Yes	2- Smartphone	Yes	Yes	Yes	Yes	No	No	No	No	Yes	Yes	Yes	No	Yes	Yes	4- Agree	4- Agree	4- Agree	12	Literate	Yes	Yes	Yes	Yes	Yes	Yes	Yes	Yes	Yes
234	Tachi Armachiho	Sanja HC	Male	30	1- Orthodox	1- Urban	Degree	2- Married	1- Nurse	5	8017	Yes	2- Smartphone	Yes	Yes	Yes	Yes	No	No	No	No	Yes	Yes	No	No	No	No	4- Agree	4- Agree	4- Agree	12	Literate	Yes	Yes	Yes	Yes	No	Missing	Missing	No	Yes
235	Tachi Armachiho	Sanja HC	Female	20	1- Orthodox	1- Urban	Diploma	1- Single	1- Nurse	2	4609	Yes	1- Basic phone	No	No	No	No	No	No	No	No	Yes	Yes	No	No	No	Yes	5- Stronly Agree	4- Agree	4- Agree	13	Literate	No	No		Missing	No	Missing	Missing	No	No
236	Tachi Armachiho	Sanja HC	Female	28	2- Muslim	1- Urban	Degree	2- Married	1- Nurse	7	8017	Yes	2- Smartphone	Yes	Yes	Yes	Yes	No	No	No	Yes	Yes	Yes	Yes	No	No	Yes	4- Agree	4- Agree	4- Agree	12	Literate	Yes	Yes	No	Missing	Yes	No	Missing	Yes	Yes
237	Tachi Armachiho	Sanja HC	Male	27	1- Orthodox	1- Urban	Master and Above	2- Married	2-HO	8	9056	Yes	2- Smartphone	Yes	No	Yes	Yes	No	No	No	Yes	Yes	Yes	Yes	No	Yes	Yes	5- Stronly Agree	5- Stronly Agree	5- Stronly Agree	15	Literate	Yes	Yes	Yes	Yes	Yes	Yes	No	No	No
238	Tachi Armachiho	Sanja HC	Male	28	1- Orthodox	1- Urban	Diploma	2- Married	1- Nurse	6	6193	Yes	2- Smartphone	Yes	No	Yes	Yes	No	No	No	Yes	Yes	Yes	Yes	No	No	Yes	4- Agree	4- Agree	4- Agree	12	Literate	Yes	No		Missing	Yes	No	Missing	No	Yes
239	Tachi Armachiho	Sanja HC	Male	26	1- Orthodox	1- Urban	Degree	2- Married	1- Nurse	4	8017	Yes	2- Smartphone	Yes	Yes	Yes	Yes	No	No	No	Yes	Yes	Yes	Yes	No	Yes	Yes	5- Stronly Agree	5- Stronly Agree	5- Stronly Agree	15	Literate	Yes	No		Missing	Yes	No	Missing	No	Yes
240	Tachi Armachiho	Sanja HC	Female	24	1- Orthodox	1- Urban	Diploma	2- Married	1- Nurse	6	4609	Yes	1- Basic phone	No	No	No	No	No	No	No	No	No	Yes	No	No	No	No	4- Agree	2- Disagree	2- Disagree	8	Not literate	No	No		Missing	No	Missing	Missing	No	No
241	Tachi Armachiho	Sanja HC	Male	30	1- Orthodox	1- Urban	Degree	1- Single	1- Nurse	8	8017	Yes	2- Smartphone	Yes	Yes	Yes	Yes	No	No	No	Yes	Yes	Yes	Yes	Yes	Yes	Yes	4- Agree	4- Agree	4- Agree	12	Literate	Yes	No		Missing	Yes	Yes	Yes	Yes	Yes
242	Tachi Armachiho	Sanja HC	Female	36	1- Orthodox	1- Urban	Degree	2- Married	1- Nurse	9	8017	Yes	2- Smartphone	Yes	Yes	Yes	Yes	No	No	No	Yes	Yes	Yes	Yes	No	No	Yes	4- Agree	4- Agree	4- Agree	12	Literate	No	No		Missing	Yes	No	Missing	No	Yes
243	Tachi Armachiho	Sanja HC	Male	30	1- Orthodox	1- Urban	Diploma	1- Single	1- Nurse	4	6193	Yes	2- Smartphone	Yes	Yes	Yes	Yes	No	No	No	Yes	Yes	Yes	Yes	No	Yes	No	4- Agree	5- Stronly Agree	4- Agree	13	Literate	Yes	No		Missing	Yes	Yes	Yes	No	Yes
244	Tachi Armachiho	Sanja HC	Female	32	1- Orthodox	1- Urban	Master and Above	4-Divorced	1- Nurse	8	9056	Yes	2- Smartphone	Yes	Yes	Yes	Yes	No	No	No	Yes	Yes	Yes	Yes	Yes	Yes	Yes	5- Stronly Agree	5- Stronly Agree	5- Stronly Agree	15	Literate	Yes	No		Missing	Yes	No	Missing	No	Yes
245	Tachi Armachiho	Sanja HC	Male	26	1- Orthodox	1- Urban	Degree	2- Married	1- Nurse	7	8017	Yes	2- Smartphone	Yes	Yes	Yes	Yes	No	No	No	Yes	Yes	Yes	Yes	Yes	No	Yes	5- Stronly Agree	4- Agree	4- Agree	13	Literate	Yes	No		Missing	Yes	No	Missing	No	Yes
246	Tachi Armachiho	Sanja HC	Male	22	1- Orthodox	1- Urban	Degree	2- Married	1- Nurse	6	8017	Yes	2- Smartphone	Yes	Yes	Yes	Yes	No	No	No	Yes	Yes	Yes	Yes	Yes	Yes	Yes	4- Agree	5- Stronly Agree	4- Agree	13	Literate	Yes	No		Missing	Yes	No	Missing	No	Yes
247	Tachi Armachiho	Sanja HC	Female	34	1- Orthodox	1- Urban	Diploma	2- Married	1- Nurse	12	7071	Yes	1- Basic phone	No	No	No	No	No	No	No	No	Yes	Yes	No	No	No	No	3- Neutral	3- Neutral	3- Neutral	9	Literate	No	No		Missing	No	Missing	Missing	No	Yes
248	Tachi Armachiho	Sanja HC	Male	33	1- Orthodox	1- Urban	Diploma	2- Married	3-HIT	8	4609	Yes	2- Smartphone	Yes	Yes	Yes	Yes	No	No	No	Yes	Yes	Yes	Yes	No	Yes	Yes	5- Stronly Agree	5- Stronly Agree	5- Stronly Agree	15	Literate	Yes	No		Missing	Yes	Yes	No	Yes	No
249	Tachi Armachiho	Sanja HC	Male	28	1- Orthodox	1- Urban	Degree	2- Married	1- Nurse	4	7071	Yes	2- Smartphone	Yes	Yes	Yes	Yes	No	No	No	Yes	Yes	Yes	Yes	No	No	Yes	4- Agree	4- Agree	3- Neutral	11	Literate	Yes	No		Missing	Yes	Yes	Yes	No	Yes
250	Tachi Armachiho	Sanja HC	Female	32	2- Muslim	1- Urban	Degree	1- Single	1- Nurse	6	8017	Yes	2- Smartphone	Yes	No	Yes	Yes	No	No	No	Yes	Yes	Yes	Yes	No	No	No	4- Agree	4- Agree	4- Agree	12	Literate	Yes	No		Missing	No	Missing	Missing	No	Yes
251	Tachi Armachiho	Sanja HC	Male	30	1- Orthodox	1- Urban	Diploma	1- Single	1- Nurse	6	4609	Yes	2- Smartphone	Yes	Yes	Yes	Yes	No	No	No	No	Yes	Yes	Yes	No	No	Yes	5- Stronly Agree	4- Agree	4- Agree	13	Literate	Yes	No		Missing	Yes	No	Missing	No	No
252	Tachi Armachiho	Sanja HC	Male	33	1- Orthodox	1- Urban	Degree	2- Married	1- Nurse	7	8017	Yes	2- Smartphone	Yes	Yes	Yes	Yes	No	No	No	Yes	Yes	Yes	Yes	No	Yes	Yes	4- Agree	4- Agree	4- Agree	12	Literate	Yes	Yes	Yes	Yes	Yes	Yes	Yes	Yes	Yes
253	Tachi Armachiho	Sanja HC	Female	36	1- Orthodox	1- Urban	Degree	2- Married	1- Nurse	10	8017	Yes	1- Basic phone	No	No	No	No	No	No	No	Yes	No	Yes	No	No	No	No	4- Agree	4- Agree	3- Neutral	11	Literate	No	No		Missing	No	Missing	Missing	No	No
254	Tachi Armachiho	Sanja Hospital	Male	28	1- Orthodox	1- Urban	Degree	2- Married	1- Nurse	3	7071	Yes	2- Smartphone	Yes	Yes	Yes	Yes	Yes	No	No	No	Yes	No	Yes	No	Yes	Yes	4- Agree	4- Agree	4- Agree	12	Literate	Yes	Yes	Yes	Yes	Yes	Yes	No	Yes	Yes
255	Tachi Armachiho	Sanja Hospital	Male	30	1- Orthodox	1- Urban	Diploma	1- Single	1- Nurse	3	4609	Yes	2- Smartphone	Yes	Yes	Yes	Yes	No	No	No	No	No	Yes	No	No	No	No	4- Agree	3- Neutral	1- Stronly Disagree	8	Not literate	Yes	No		Missing	Yes	Yes	Yes	No	Yes
256	Tachi Armachiho	Sanja Hospital	Male	28	1- Orthodox	1- Urban	Degree	1- Single	1- Nurse	2	6193	Yes	2- Smartphone	Yes	Yes	Yes	Yes	No	No	No	No	Yes	Yes	Yes	No	Yes	Yes	4- Agree	4- Agree	4- Agree	12	Literate	No	No		Missing	Yes	Yes	Yes	No	Yes
257	Tachi Armachiho	Sanja Hospital	Male	29	1- Orthodox	1- Urban	Degree	2- Married	2-HO	6	8017	Yes	2- Smartphone	Yes	Yes	Yes	Yes	No	No	No	Yes	Yes	Yes	Yes	No	Yes	Yes	5- Stronly Agree	5- Stronly Agree	4- Agree	14	Literate	Yes	No		Missing	Yes	No	Missing	No	Yes
258	Tachi Armachiho	Sanja Hospital	Male	28	1- Orthodox	1- Urban	Degree	1- Single	4-MD	2	9056	Yes	2- Smartphone	Yes	No	Yes	Yes	No	No	Yes	Yes	Yes	Yes	Yes	Yes	Yes	Yes	5- Stronly Agree	5- Stronly Agree	5- Stronly Agree	15	Literate	Yes	No		Missing	Yes	Yes	Yes	No	Yes
259	Tachi Armachiho	Sanja Hospital	Female	27	1- Orthodox	1- Urban	Diploma	2- Married	1- Nurse	8	6193	Yes	2- Smartphone	Yes	No	Yes	Yes	No	No	No	No	No	Yes	No	No	No	No	4- Agree	4- Agree	4- Agree	12	Literate	Yes	No		Missing	No	Missing	Missing	No	No
260	Tachi Armachiho	Sanja Hospital	Female	28	1- Orthodox	1- Urban	Diploma	2- Married	1- Nurse	9	6193	Yes	2- Smartphone	Yes	No	Yes	Yes	No	No	No	No	No	Yes	No	No	No	No	2- Disagree	4- Agree	4- Agree	10	Literate	Yes	No		Missing	Yes	No	Missing	No	No
261	Tachi Armachiho	Sanja Hospital	Male	34	1- Orthodox	1- Urban	Degree	2- Married	1- Nurse	7	6193	Yes	2- Smartphone	Yes	Yes	Yes	Yes	No	No	No	Yes	Yes	Yes	Yes	Yes	Yes	Yes	4- Agree	4- Agree	3- Neutral	11	Literate	Yes	No		Missing	Yes	No	Missing	No	Yes
262	Tachi Armachiho	Sanja Hospital	Female	26	1- Orthodox	1- Urban	Diploma	1- Single	3-HIT	3	4609	Yes	2- Smartphone	Yes	Yes	Yes	Yes	No	No	No	Yes	Yes	Yes	Yes	Yes	Yes	No	5- Stronly Agree	5- Stronly Agree	5- Stronly Agree	15	Literate	Yes	No		Missing	Yes	Yes	Yes	Yes	Yes
263	Tachi Armachiho	Sanja Hospital	Female	30	1- Orthodox	1- Urban	Degree	2- Married	1- Nurse	8	8017	Yes	2- Smartphone	Yes	Yes	Yes	Yes	No	No	No	Yes	Yes	Yes	No	No	Yes	Yes	4- Agree	3- Neutral	4- Agree	11	Literate	Yes	No		Missing	Yes	No	Missing	No	Yes
264	Tachi Armachiho	Sanja Hospital	Male	30	2- Muslim	1- Urban	Degree	1- Single	1- Nurse	7	8017	Yes	2- Smartphone	Yes	Yes	Yes	Yes	No	No	No	No	Yes	Yes	Yes	Yes	Yes	Yes	4- Agree	4- Agree	4- Agree	12	Literate	Yes	Yes	No	Missing	No	Missing	Missing	No	No
265	Tachi Armachiho	Sanja Hospital	Male	26	1- Orthodox	1- Urban	Diploma	1- Single	1- Nurse	5	5358	Yes	2- Smartphone	Yes	Yes	Yes	Yes	No	No	No	Yes	Yes	Yes	No	No	No	No	5- Stronly Agree	5- Stronly Agree	5- Stronly Agree	15	Literate	Yes	No		Missing	No	Missing	Missing	No	No
266	Tachi Armachiho	Sanja Hospital	Male	26	1- Orthodox	1- Urban	Diploma	1- Single	1- Nurse	6	6193	Yes	2- Smartphone	Yes	Yes	Yes	Yes	No	No	No	Yes	Yes	Yes	Yes	Yes	Yes	Yes	4- Agree	4- Agree	4- Agree	12	Literate	Yes	No		Missing	Yes	Yes	Yes	No	Yes
267	Tachi Armachiho	Sanja Hospital	Male	30	1- Orthodox	1- Urban	Degree	1- Single	1- Nurse	5	8017	Yes	2- Smartphone	Yes	Yes	Yes	Yes	No	No	No	Yes	Yes	Yes	Yes	No	Yes	Yes	5- Stronly Agree	4- Agree	5- Stronly Agree	14	Literate	Yes	No		Missing	Yes	Yes	Yes	Yes	Yes
268	Tachi Armachiho	Sanja Hospital	Male	33	1- Orthodox	1- Urban	Degree	1- Single	1- Nurse	8	7071	Yes	2- Smartphone	Yes	No	Yes	Yes	No	No	No	Yes	No	Yes	No	No	No	No	3- Neutral	3- Neutral	3- Neutral	9	Literate	Yes	No		Missing	No	Missing	Missing	No	No
269	Tachi Armachiho	Sanja Hospital	Male	39	1- Orthodox	1- Urban	Degree	2- Married	1- Nurse	10	6193	Yes	2- Smartphone	Yes	No	Yes	No	No	No	No	Yes	Yes	Yes	Yes	No	No	No	4- Agree	4- Agree	4- Agree	12	Literate	No	No		Missing	Yes	No	Missing	No	No
270	Tachi Armachiho	Sanja Hospital	Male	30	1- Orthodox	1- Urban	Degree	2- Married	1- Nurse	7	8017	Yes	2- Smartphone	No	No	No	No	No	No	No	No	No	Yes	No	No	No	No	3- Neutral	4- Agree	4- Agree	11	Literate	No	No		Missing	Yes	No	Missing	No	No
271	Tachi Armachiho	Sanja Hospital	Male	30	2- Muslim	1- Urban	Degree	3- Widowed	2-HO	4	8017	Yes	2- Smartphone	Yes	Yes	Yes	Yes	No	No	No	Yes	Yes	Yes	Yes	No	No	No	4- Agree	5- Stronly Agree	3- Neutral	12	Literate	Yes	Yes	Yes	No	Yes	Yes	Yes	Yes	Yes
272	Tachi Armachiho	Sanja Hospital	Female	24	1- Orthodox	1- Urban	Diploma	1- Single	1- Nurse	4	6193	Yes	2- Smartphone	Yes	Yes	Yes	Yes	No	No	No	Yes	Yes	Yes	Yes	No	Yes	Yes	5- Stronly Agree	5- Stronly Agree	4- Agree	14	Literate	Yes	No		Missing	Yes	No	Missing	No	No
273	Tachi Armachiho	Sanja Hospital	Male	30	1- Orthodox	1- Urban	Degree	1- Single	1- Nurse	6	7071	Yes	2- Smartphone	Yes	Yes	Yes	Yes	No	No	No	Yes	Yes	Yes	Yes	No	Yes	Yes	4- Agree	4- Agree	4- Agree	12	Literate	Yes	No		Missing	Yes	Yes	Yes	Yes	Yes
274	Tachi Armachiho	Sanja Hospital	Male	29	1- Orthodox	1- Urban	Degree	1- Single	1- Nurse	4	6193	Yes	2- Smartphone	Yes	Yes	Yes	Yes	No	No	No	Yes	Yes	Yes	Yes	No	Yes	No	5- Stronly Agree	3- Neutral	3- Neutral	11	Literate	Yes	Yes	Yes	Yes	No	Missing	Missing	No	Yes
275	Tachi Armachiho	Sanja Hospital	Female	24	1- Orthodox	1- Urban	Degree	2- Married	1- Nurse	5	6193	Yes	2- Smartphone	Yes	Yes	Yes	Yes	No	No	No	Yes	Yes	Yes	Yes	No	No	No	4- Agree	5- Stronly Agree	4- Agree	13	Literate	Yes	Yes	Yes	No	Yes	Yes	No	Yes	Yes
276	Tachi Armachiho	Sanja Hospital	Female	28	1- Orthodox	1- Urban	Diploma	2- Married	3-HIT	4	3934	Yes	1- Basic phone	No	No	No	No	No	No	No	Yes	Yes	Yes	No	No	No	No	4- Agree	4- Agree	4- Agree	12	Literate	Yes	Yes	Yes	Yes	No	Missing	Missing	Yes	Yes
277	Tachi Armachiho	Sanja Hospital	Female	35	1- Orthodox	1- Urban	Degree	2- Married	1- Nurse	10	8017	Yes	2- Smartphone	Yes	No	Yes	No	No	No	No	No	Yes	Yes	Yes	No	No	No	5- Stronly Agree	4- Agree	4- Agree	13	Literate	Yes	No		Missing	Yes	Yes	Yes	No	No
278	Tachi Armachiho	Sanja Hospital	Male	29	1- Orthodox	1- Urban	Diploma	1- Single	1- Nurse	10	6193	Yes	1- Basic phone	No	No	No	No	No	No	No	No	No	Yes	No	No	No	No	5- Stronly Agree	5- Stronly Agree	5- Stronly Agree	15	Literate	Yes	No		Missing	No	Missing	Missing	No	Yes
279	Tachi Armachiho	Sanja Hospital	Male	26	1- Orthodox	1- Urban	Degree	1- Single	4-MD	1	9056	Yes	2- Smartphone	Yes	Yes	Yes	Yes	No	No	No	No	Yes	Yes	No	No	No	No	3- Neutral	3- Neutral	3- Neutral	9	Literate	No	No		Missing	No	Missing	Missing	No	No
280	Tachi Armachiho	Sanja Hospital	Male	28	1- Orthodox	1- Urban	Degree	1- Single	1- Nurse	6	8017	Yes	2- Smartphone	Yes	Yes	Yes	Yes	No	No	No	No	Yes	Yes	Yes	Yes	Yes	Yes	4- Agree	5- Stronly Agree	5- Stronly Agree	14	Literate	Yes	No		Missing	Yes	Yes	Yes	No	Yes
281	Tachi Armachiho	Sanja Hospital	Male	30	1- Orthodox	1- Urban	Degree	1- Single	2-HO	9	7071	Yes	1- Basic phone	Yes	No	No	Yes	No	No	No	Yes	Yes	Yes	No	No	No	No	4- Agree	4- Agree	4- Agree	12	Literate	Yes	No		Missing	No	Missing	Missing	Yes	Yes
282	Tachi Armachiho	Sanja Hospital	Male	30	1- Orthodox	1- Urban	Degree	5-Separated	1- Nurse	8	6193	Yes	1- Basic phone	No	No	No	No	No	No	No	No	No	Yes	No	No	No	No	5- Stronly Agree	5- Stronly Agree	5- Stronly Agree	15	Literate	Yes	Yes	No	Missing	Yes	No	Missing	No	No
283	Tachi Armachiho	Sanja Hospital	Female	27	1- Orthodox	1- Urban	Diploma	1- Single	1- Nurse	3	5358	Yes	2- Smartphone	Yes	Yes	Yes	Yes	No	No	No	Yes	Yes	Yes	No	No	Yes	No	4- Agree	3- Neutral	5- Stronly Agree	12	Literate	Yes	No		Missing	Yes	Yes	No	No	Yes
284	Tachi Armachiho	Sanja Hospital	Male	29	1- Orthodox	1- Urban	Degree	2- Married	1- Nurse	4	8017	Yes	2- Smartphone	Yes	Yes	Yes	Yes	No	No	No	Yes	Yes	Yes	Yes	Yes	Yes	Yes	4- Agree	3- Neutral	4- Agree	11	Literate	Yes	No		Missing	Yes	No	Missing	No	Yes
285	Tachi Armachiho	Sanja Hospital	Female	24	1- Orthodox	1- Urban	Diploma	1- Single	1- Nurse	2	4609	Yes	1- Basic phone	No	No	No	No	No	No	No	No	No	Yes	No	No	No	No	3- Neutral	3- Neutral	3- Neutral	9	Literate	No	No		Missing	No	Missing	Missing	No	Yes
286	Tachi Armachiho	Sanja Hospital	Male	29	1- Orthodox	1- Urban	Degree	1- Single	1- Nurse	5	8017	Yes	2- Smartphone	Yes	Yes	Yes	Yes	No	No	No	Yes	Yes	Yes	No	Yes	Yes	Yes	4- Agree	4- Agree	5- Stronly Agree	13	Literate	Yes	No		Missing	Yes	Yes	Yes	Yes	Yes
287	Tachi Armachiho	Sanja Hospital	Male	39	1- Orthodox	1- Urban	Degree	2- Married	2-HO	20	9056	Yes	2- Smartphone	Yes	No	Yes	No	No	No	No	Yes	Yes	Yes	Yes	No	No	No	4- Agree	5- Stronly Agree	5- Stronly Agree	14	Literate	Yes	Yes	Yes	Yes	Yes	Yes	Yes	Yes	Yes
288	Tachi Armachiho	Sanja Hospital	Male	30	1- Orthodox	1- Urban	Degree	1- Single	1- Nurse	4	7071	Yes	2- Smartphone	Yes	No	Yes	No	No	No	No	Yes	Yes	Yes	No	No	No	No	3- Neutral	5- Stronly Agree	5- Stronly Agree	13	Literate	No	No		Missing	No	Missing	Missing	No	No
289	Tachi Armachiho	Sanja Hospital	Female	33	1- Orthodox	1- Urban	Diploma	2- Married	1- Nurse	6	5358	Yes	2- Smartphone	Yes	Yes	Yes	Yes	No	No	No	Yes	Yes	Yes	Yes	Yes	Yes	No	5- Stronly Agree	5- Stronly Agree	5- Stronly Agree	15	Literate	Yes	No		Missing	Yes	No	Missing	No	No
290	Tachi Armachiho	Sanja Hospital	Male	26	1- Orthodox	1- Urban	Diploma	1- Single	1- Nurse	6	6193	Yes	2- Smartphone	Yes	Yes	Yes	Yes	No	No	No	Yes	Yes	Yes	Yes	Yes	Yes	Yes	4- Agree	4- Agree	4- Agree	12	Literate	Yes	No		Missing	Yes	Yes	Yes	No	Yes
291	Tachi Armachiho	Sanja Hospital	Female	24	2- Muslim	1- Urban	Diploma	3- Widowed	3-HIT	2	4609	Yes	2- Smartphone	Yes	Yes	Yes	Yes	Yes	No	No	Yes	Yes	Yes	Yes	Yes	Yes	Yes	4- Agree	4- Agree	5- Stronly Agree	13	Literate	Yes	Yes	No	Missing	No	Missing	Missing	Yes	Yes
292	Tachi Armachiho	Sanja Hospital	Female	27	2- Muslim	1- Urban	Degree	2- Married	2-HO	3	7071	Yes	2- Smartphone	Yes	Yes	Yes	Yes	No	No	No	Yes	Yes	Yes	Yes	Yes	Yes	Yes	5- Stronly Agree	4- Agree	4- Agree	13	Literate	Yes	No		Missing	Yes	No	Missing	No	Yes
293	Tachi Armachiho	Sanja Hospital	Male	30	1- Orthodox	1- Urban	Degree	1- Single	4-MD	3	9056	Yes	2- Smartphone	Yes	Yes	Yes	Yes	Yes	No	No	Yes	Yes	Yes	Yes	No	Yes	Yes	4- Agree	4- Agree	5- Stronly Agree	13	Literate	Yes	No		Missing	Yes	No	Missing	No	Yes
294	Tachi Armachiho	Sanja Hospital	Male	28	1- Orthodox	1- Urban	Diploma	1- Single	1- Nurse	3	4609	Yes	2- Smartphone	Yes	Yes	Yes	Yes	No	No	No	Yes	Yes	Yes	Yes	No	No	No	5- Stronly Agree	4- Agree	4- Agree	13	Literate	Yes	Yes	No	Missing	Yes	Yes	Yes	Yes	Yes
295	Tachi Armachiho	Sanja Hospital	Male	26	1- Orthodox	1- Urban	Diploma	1- Single	3-HIT	6	4609	Yes	2- Smartphone	Yes	No	Yes	Yes	No	No	No	Yes	Yes	Yes	Yes	Yes	Yes	Yes	5- Stronly Agree	5- Stronly Agree	5- Stronly Agree	15	Literate	Yes	No		Missing	Yes	Yes	Yes	Yes	Yes
296	Tachi Armachiho	Sanja Hospital	Male	26	1- Orthodox	1- Urban	Diploma	1- Single	1- Nurse	6	6193	Yes	2- Smartphone	Yes	No	Yes	Yes	No	No	No	Yes	Yes	Yes	No	No	Yes	No	4- Agree	4- Agree	4- Agree	12	Literate	Yes	Yes	Yes	Yes	Yes	Yes	Yes	Yes	Yes
297	Tachi Armachiho	Sanja Hospital	Male	33	1- Orthodox	1- Urban	Diploma	2- Married	1- Nurse	8	6193	Yes	2- Smartphone	Yes	Yes	Yes	Yes	No	No	No	No	Yes	Yes	Yes	Yes	No	No	5- Stronly Agree	2- Disagree	2- Disagree	9	Literate	No	No		Missing	No	Missing	Missing	No	No
298	Tachi Armachiho	Sanja Hospital	Female	35	1- Orthodox	1- Urban	Degree	4-Divorced	1- Nurse	12	8017	Yes	2- Smartphone	Yes	No	Yes	Yes	No	No	No	No	No	Yes	No	No	No	No	5- Stronly Agree	5- Stronly Agree	4- Agree	14	Literate	No	No		Missing	Yes	No	Missing	No	No
299	Tachi Armachiho	Sanja Hospital	Male	28	1- Orthodox	1- Urban	Diploma	2- Married	1- Nurse	10	6193	Yes	2- Smartphone	Yes	Yes	Yes	Yes	No	No	No	Yes	Yes	Yes	Yes	Yes	No	No	5- Stronly Agree	5- Stronly Agree	4- Agree	14	Literate	Yes	Yes	Yes	Yes	Yes	No	Missing	No	No
300	Tachi Armachiho	Sanja Hospital	Female	28	1- Orthodox	1- Urban	Diploma	1- Single	1- Nurse	6	5357	Yes	1- Basic phone	No	No	No	No	No	No	No	No	No	Yes	No	No	No	No	4- Agree	4- Agree	4- Agree	12	Literate	Yes	No		Missing	No	Missing	Missing	No	No
301	Tachi Armachiho	Sanja Hospital	Male	28	1- Orthodox	1- Urban	Diploma	2- Married	1- Nurse	4	5358	Yes	1- Basic phone	Yes	No	Yes	No	No	No	No	No	Yes	Yes	No	No	No	Yes	4- Agree	5- Stronly Agree	5- Stronly Agree	14	Literate	No	No		Missing	No	Missing	Missing	No	No
302	Tachi Armachiho	Sanja Hospital	Female	23	1- Orthodox	1- Urban	Degree	2- Married	3-HIT	3	5358	Yes	2- Smartphone	Yes	Yes	Yes	Yes	No	No	No	Yes	Yes	Yes	Yes	Yes	Yes	Yes	5- Stronly Agree	4- Agree	5- Stronly Agree	14	Literate	Yes	No		Missing	Yes	Yes	Yes	Yes	Yes
303	Tachi Armachiho	Sanja Hospital	Male	20	1- Orthodox	1- Urban	Diploma	1- Single	3-HIT	3	3928	Yes	2- Smartphone	Yes	Yes	Yes	Yes	No	No	No	Yes	Yes	Yes	Yes	Yes	Yes	Yes	4- Agree	3- Neutral	5- Stronly Agree	12	Literate	Yes	No		Missing	Yes	No	Missing	No	Yes
304	Tachi Armachiho	Sanja Hospital	Male	32	1- Orthodox	1- Urban	Diploma	2- Married	1- Nurse	10	7071	Yes	2- Smartphone	Yes	No	Yes	Yes	No	No	No	No	Yes	Yes	Yes	No	Yes	Yes	2- Disagree	3- Neutral	2- Disagree	7	Not literate	No	No		Missing	No	Missing	Missing	No	No
305	Tachi Armachiho	Sanja Hospital	Female	28	1- Orthodox	1- Urban	Diploma	2- Married	1- Nurse	4	6193	Yes	2- Smartphone	Yes	No	Yes	Yes	No	No	No	Yes	No	Yes	Yes	No	No	No	4- Agree	4- Agree	4- Agree	12	Literate	Yes	No		Missing	Yes	Yes	Yes	No	Yes
306	Tachi Armachiho	Sanja Hospital	Male	32	1- Orthodox	1- Urban	Degree	2- Married	1- Nurse	7	8017	Yes	2- Smartphone	Yes	Yes	Yes	Yes	No	No	No	Yes	Yes	Yes	Yes	Yes	Yes	Yes	4- Agree	4- Agree	4- Agree	12	Literate	Yes	No		Missing	Yes	Yes	Yes	No	Yes
307	Tachi Armachiho	Sanja Hospital	Female	28	1- Orthodox	1- Urban	Diploma	1- Single	1- Nurse	4	5358	Yes	2- Smartphone	Yes	Yes	Yes	Yes	No	No	No	Yes	Yes	Yes	Yes	No	No	Yes	4- Agree	4- Agree	4- Agree	12	Literate	Yes	No		Missing	Yes	No	Missing	No	Yes
308	Tachi Armachiho	Sanja Hospital	Male	41	1- Orthodox	1- Urban	Degree	2- Married	1- Nurse	7	8017	Yes	2- Smartphone	Yes	Yes	Yes	Yes	No	No	No	Yes	Yes	Yes	Yes	Yes	Yes	Yes	4- Agree	4- Agree	4- Agree	12	Literate	Yes	No		Missing	Yes	Yes	No	No	No
309	Tachi Armachiho	Sanja Hospital	Female	28	1- Orthodox	1- Urban	Diploma	2- Married	1- Nurse	4	5358	Yes	2- Smartphone	Yes	Yes	Yes	No	No	No	No	No	Yes	Yes	Yes	Yes	No	Yes	4- Agree	4- Agree	4- Agree	12	Literate	No	Yes	No	Missing	Yes	No	Missing	No	No
310	Tachi Armachiho	Sanja Hospital	Male	26	1- Orthodox	1- Urban	Diploma	2- Married	1- Nurse	4	5358	Yes	2- Smartphone	Yes	Yes	Yes	Yes	Yes	No	No	No	Yes	Yes	Yes	Yes	No	No	5- Stronly Agree	4- Agree	3- Neutral	12	Literate	No	No		Missing	Yes	No	Missing	No	No
311	Tachi Armachiho	Sanja Hospital	Male	34	1- Orthodox	1- Urban	Diploma	1- Single	1- Nurse	6	7071	Yes	2- Smartphone	Yes	Yes	Yes	Yes	No	No	No	No	Yes	Yes	Yes	Yes	No	No	4- Agree	3- Neutral	2- Disagree	9	Literate	Yes	No		Missing	Yes	No	Missing	No	No
312	Tachi Armachiho	Sanja Hospital	Female	34	1- Orthodox	1- Urban	Diploma	2- Married	1- Nurse	8	6193	Yes	2- Smartphone	Yes	Yes	Yes	Yes	No	No	No	No	Yes	Yes	Yes	Yes	No	Yes	2- Disagree	2- Disagree	2- Disagree	6	Not literate	No	No		Missing	No	Missing	Missing	No	No
313	Tachi Armachiho	Sanja Hospital	Female	35	1- Orthodox	1- Urban	Degree	2- Married	1- Nurse	7	7071	Yes	2- Smartphone	Yes	Yes	Yes	Yes	Yes	No	No	Yes	Yes	Yes	Yes	Yes	Yes	Yes	4- Agree	4- Agree	4- Agree	12	Literate	No	No		Missing	Yes	No	Missing	No	No
314	Tachi Armachiho	Sanja Hospital	Male	31	1- Orthodox	1- Urban	Degree	2- Married	1- Nurse	6	8017	Yes	2- Smartphone	Yes	Yes	Yes	Yes	Yes	No	No	No	Yes	Yes	Yes	No	Yes	Yes	5- Stronly Agree	5- Stronly Agree	5- Stronly Agree	15	Literate	Yes	Yes	No	Missing	Yes	Yes	No	No	Yes
315	Tachi Armachiho	Sanja Hospital	Female	28	1- Orthodox	1- Urban	Diploma	1- Single	1- Nurse	10	6193	Yes	2- Smartphone	Yes	Yes	Yes	Yes	Yes	No	No	No	Yes	Yes	Yes	Yes	Yes	Yes	5- Stronly Agree	5- Stronly Agree	5- Stronly Agree	15	Literate	Yes	No		Missing	No	Missing	Missing	No	Yes
316	Tachi Armachiho	Sanja Hospital	Female	36	1- Orthodox	1- Urban	Degree	2- Married	1- Nurse	14	8017	Yes	1- Basic phone	Yes	Yes	Yes	Yes	No	No	No	Yes	Yes	No	Yes	No	Yes	Yes	5- Stronly Agree	4- Agree	4- Agree	13	Literate	Yes	Yes	Yes	Yes	Yes	Yes	Yes	No	No
317	West Dembia	Abawuram HC	Male	27	1- Orthodox	2- Rural	Diploma	1- Single	1- Nurse	3	4609	Yes	2- Smartphone	Yes	Yes	Yes	Yes	No	No	No	No	No	No	No	No	No	No	4- Agree	4- Agree	2- Disagree	10	Literate	Yes	Yes	Yes	Yes	No	Missing	Missing	No	No
318	West Dembia	Abawuram HC	Male	31	1- Orthodox	2- Rural	Diploma	2- Married	1- Nurse	4	5304	Yes	1- Basic phone	No	No	No	No	No	No	No	No	No	Yes	No	No	No	No	2- Disagree	2- Disagree	2- Disagree	6	Not literate	Yes	Yes	Yes	No	No	Missing	Missing	No	No
319	West Dembia	Abawuram HC	Male	28	1- Orthodox	2- Rural	Diploma	1- Single	1- Nurse	3	4609	Yes	2- Smartphone	Yes	Yes	Yes	No	No	No	No	No	No	Yes	No	No	No	No	4- Agree	4- Agree	3- Neutral	11	Literate	Yes	Yes	Yes	Yes	No	Missing	Missing	No	No
320	West Dembia	Abawuram HC	Male	33	1- Orthodox	2- Rural	Diploma	2- Married	1- Nurse	8	6179	Yes	2- Smartphone	Yes	Yes	Yes	Yes	No	No	No	No	No	No	No	No	No	No	4- Agree	4- Agree	2- Disagree	10	Literate	Yes	Yes	Yes	No	No	Missing	Missing	No	No
321	West Dembia	Abawuram HC	Male	31	1- Orthodox	2- Rural	Degree	1- Single	1- Nurse	3	5304	Yes	1- Basic phone	No	No	No	No	No	No	No	No	No	No	No	No	No	No	2- Disagree	2- Disagree	2- Disagree	6	Not literate	Yes	Yes	Yes	No	No	Missing	Missing	No	No
322	West Dembia	Abawuram HC	Male	29	1- Orthodox	2- Rural	Diploma	1- Single	1- Nurse	3	4609	Yes	2- Smartphone	Yes	Yes	Yes	Yes	No	No	No	No	No	No	No	No	No	No	2- Disagree	2- Disagree	2- Disagree	6	Not literate	Yes	Yes	Yes	Yes	No	Missing	Missing	No	No
323	West Dembia	Abawuram HC	Female	32	1- Orthodox	2- Rural	Degree	1- Single	1- Nurse	5	6179	Yes	2- Smartphone	Yes	Yes	Yes	Yes	No	No	No	No	No	No	No	No	No	No	4- Agree	4- Agree	5- Stronly Agree	13	Literate	Yes	Yes	Yes	No	No	Missing	Missing	No	No
324	West Dembia	Abawuram HC	Male	29	1- Orthodox	2- Rural	Diploma	1- Single	1- Nurse	4	5304	Yes	2- Smartphone	Yes	Yes	Yes	Yes	No	No	No	No	No	No	No	No	No	No	2- Disagree	2- Disagree	2- Disagree	6	Not literate	Yes	Yes	Yes	No	No	Missing	Missing	No	No
325	West Dembia	Abawuram HC	Male	24	1- Orthodox	2- Rural	Diploma	1- Single	1- Nurse	3	5034	Yes	2- Smartphone	Yes	Yes	Yes	Yes	No	No	No	No	No	No	No	No	No	No	2- Disagree	2- Disagree	2- Disagree	6	Not literate	Yes	Yes	Yes	No	No	Missing	Missing	No	No
326	West Dembia	Abawuram HC	Male	26	1- Orthodox	2- Rural	Diploma	1- Single	1- Nurse	6	6179	Yes	2- Smartphone	Yes	Yes	Yes	Yes	No	No	No	No	Missing	No	No	No	No	No	5- Stronly Agree	5- Stronly Agree	5- Stronly Agree	15	Literate	Yes	Yes	Yes	No	Yes	Yes	No	Yes	Yes
327	West Dembia	Abirijiha HC	Female	27	1- Orthodox	2- Rural	Diploma	1- Single	1- Nurse	7	5304	Yes	1- Basic phone	No	No	No	No	No	No	No	No	No	No	No	No	No	No	3- Neutral	3- Neutral	3- Neutral	9	Literate	Yes	Yes	Yes	Yes	No	Missing	Missing	No	No
328	West Dembia	Abirijiha HC	Male	34	1- Orthodox	2- Rural	Diploma	2- Married	1- Nurse	11	8017	Yes	1- Basic phone	No	No	No	No	No	No	No	No	No	No	No	No	No	No	3- Neutral	3- Neutral	3- Neutral	9	Literate	Yes	Yes	Yes	Yes	No	Missing	Missing	No	No
329	West Dembia	Abirijiha HC	Female	31	1- Orthodox	2- Rural	Degree	2- Married	1- Nurse	9	8017	Yes	2- Smartphone	Yes	Yes	Yes	No	No	No	No	No	No	No	No	No	No	No	4- Agree	4- Agree	4- Agree	12	Literate	Yes	Yes	Yes	Yes	No	Missing	Missing	No	No
330	West Dembia	Abirijiha HC	Male	28	1- Orthodox	2- Rural	Degree	1- Single	1- Nurse	7	7071	Yes	2- Smartphone	Yes	Yes	Yes	Yes	No	No	No	No	Yes	Yes	Yes	Yes	Yes	Yes	4- Agree	4- Agree	4- Agree	12	Literate	Yes	Yes	Yes	Yes	Yes	Yes	Yes	Yes	No
331	West Dembia	Abirijiha HC	Male	31	1- Orthodox	2- Rural	Degree	2- Married	1- Nurse	8	7071	Yes	2- Smartphone	Yes	Yes	Yes	Yes	No	No	No	No	Yes	Yes	Yes	Yes	Yes	Yes	4- Agree	4- Agree	4- Agree	12	Literate	Yes	Yes	Yes	Yes	Yes	Yes	Yes	Yes	No
332	West Dembia	Abirijiha HC	Female	26	1- Orthodox	2- Rural	Diploma	2- Married	1- Nurse	7	7071	Yes	1- Basic phone	No	No	No	No	No	No	No	No	No	No	No	No	No	No	2- Disagree	2- Disagree	2- Disagree	6	Not literate	Yes	Yes	Yes	Yes	No	Missing	Missing	No	No
333	West Dembia	Abirijiha HC	Male	29	1- Orthodox	2- Rural	Degree	1- Single	1- Nurse	9	8017	Yes	2- Smartphone	Yes	Yes	Yes	Yes	No	No	No	No	Yes	Yes	Yes	Yes	Yes	Yes	4- Agree	4- Agree	4- Agree	12	Literate	Yes	Yes	Yes	Yes	Yes	Yes	Yes	Yes	No
334	West Dembia	Abirijiha HC	Female	28	1- Orthodox	2- Rural	Diploma	1- Single	1- Nurse	6	5357	Yes	1- Basic phone	Yes	Yes	No	Yes	No	No	No	No	No	Yes	No	No	No	No	4- Agree	4- Agree	4- Agree	12	Literate	Yes	No		Missing	No	Missing	Missing	No	No
335	West Dembia	Abirijiha HC	Female	30	1- Orthodox	2- Rural	Diploma	2- Married	1- Nurse	6	5357	Yes	1- Basic phone	Yes	No	No	Yes	No	No	No	No	No	Yes	No	No	No	No	5- Stronly Agree	5- Stronly Agree	5- Stronly Agree	15	Literate	No	No		Missing	No	Missing	Missing	No	No
336	West Dembia	Abirijiha HC	Male	32	1- Orthodox	2- Rural	Diploma	1- Single	1- Nurse	6	5357	Yes	1- Basic phone	No	No	No	No	No	No	No	No	No	Yes	No	No	No	No	4- Agree	4- Agree	4- Agree	12	Literate	No	No		Missing	No	Missing	Missing	No	No
337	West Dembia	Chuahit HC	Male	30	1- Orthodox	1- Urban	Degree	2- Married	2-HO	10	6000	Yes	2- Smartphone	Yes	Yes	Yes	Yes	No	No	No	No	No	Yes	Yes	Yes	No	Yes	5- Stronly Agree	4- Agree	5- Stronly Agree	14	Literate	Yes	Yes	Yes	Yes	No	Missing	Missing	No	No
338	West Dembia	Chuahit HC	Female	34	1- Orthodox	1- Urban	Degree	2- Married	1- Nurse	15	7071	Yes	2- Smartphone	Yes	Yes	Yes	Yes	No	No	No	No	Yes	Yes	Yes	No	No	No	5- Stronly Agree	5- Stronly Agree	5- Stronly Agree	15	Literate	Yes	Yes	Yes	No	No	Missing	Missing	No	No
339	West Dembia	Chuahit HC	Female	28	1- Orthodox	1- Urban	Diploma	2- Married	1- Nurse	6	6193	Yes	2- Smartphone	Yes	Yes	Yes	Yes	No	No	No	No	Yes	Yes	Yes	No	No	No	5- Stronly Agree	5- Stronly Agree	5- Stronly Agree	15	Literate	Yes	Yes	Yes	No	No	Missing	Missing	No	No
340	West Dembia	Chuahit HC	Female	28	1- Orthodox	1- Urban	Diploma	1- Single	1- Nurse	10	7130	Yes	2- Smartphone	Yes	Yes	Yes	Yes	No	No	No	Yes	Yes	Yes	Yes	No	No	No	4- Agree	4- Agree	4- Agree	12	Literate	Yes	Yes	Yes	Yes	Yes	Yes	Yes	Yes	Yes
341	West Dembia	Chuahit HC	Female	33	1- Orthodox	1- Urban	Degree	2- Married	1- Nurse	12	4000	Yes	1- Basic phone	No	No	No	No	No	No	No	No	No	No	No	No	No	No	1- Stronly Disagree	1- Stronly Disagree	1- Stronly Disagree	3	Not literate	No	No		Missing	No	Missing	Missing	No	Yes
342	West Dembia	Chuahit HC	Female	38	1- Orthodox	1- Urban	Degree	1- Single	1- Nurse	14	8017	Yes	2- Smartphone	Yes	Yes	Yes	Yes	No	No	No	No	Yes	Yes	Yes	No	No	No	5- Stronly Agree	5- Stronly Agree	5- Stronly Agree	15	Literate	Yes	Yes	Yes	No	No	Missing	Missing	No	Yes
343	West Dembia	Chuahit HC	Female	37	1- Orthodox	1- Urban	Degree	5-Separated	1- Nurse	12	7071	Yes	1- Basic phone	No	No	No	No	No	No	No	No	No	No	No	No	No	No	3- Neutral	3- Neutral	3- Neutral	9	Literate	No	No		Missing	No	Missing	Missing	No	No
344	West Dembia	Chuahit HC	Male	30	1- Orthodox	1- Urban	Degree	1- Single	2-HO	5	6000	Yes	1- Basic phone	No	No	No	No	No	No	No	No	No	Yes	No	No	No	No	1- Stronly Disagree	1- Stronly Disagree	1- Stronly Disagree	3	Not literate	No	Yes	Yes	No	No	Missing	Missing	No	Yes
345	West Dembia	Chuahit HC	Female	26	1- Orthodox	1- Urban	Degree	2- Married	2-HO	5	8017	Yes	2- Smartphone	Yes	Yes	Yes	Yes	No	No	No	No	Yes	Yes	Yes	No	No	No	5- Stronly Agree	5- Stronly Agree	5- Stronly Agree	15	Literate	Yes	Yes	No	Missing	No	Missing	Missing	No	Yes
346	West Dembia	Chuahit HC	Female	30	2- Muslim	1- Urban	Degree	2- Married	1- Nurse	14	8017	Yes	2- Smartphone	Yes	Yes	Yes	Yes	No	No	No	No	No	Yes	Yes	No	No	No	5- Stronly Agree	5- Stronly Agree	5- Stronly Agree	15	Literate	Yes	Yes	Yes	No	Yes	Yes	No	Yes	Yes
347	West Dembia	Chuahit HC	Female	23	2- Muslim	1- Urban	Degree	1- Single	1- Nurse	5	6193	Yes	1- Basic phone	Yes	Yes	Yes	Yes	No	No	No	No	Yes	Yes	Yes	No	No	No	1- Stronly Disagree	2- Disagree	2- Disagree	5	Not literate	Yes	Yes	Yes	No	No	Missing	Missing	Yes	Yes
348	West Dembia	Chuahit HC	Male	32	1- Orthodox	1- Urban	Degree	2- Married	1- Nurse	8	8017	Yes	2- Smartphone	Yes	Yes	Yes	Yes	No	No	No	No	Yes	Yes	Yes	No	No	No	5- Stronly Agree	5- Stronly Agree	5- Stronly Agree	15	Literate	Yes	Yes	Yes	No	No	Missing	Missing	No	Yes
349	West Dembia	Chuahit HC	Male	31	1- Orthodox	1- Urban	Diploma	2- Married	1- Nurse	7	6193	Yes	1- Basic phone	Yes	Yes	Yes	Yes	No	No	No	No	No	Yes	Yes	No	No	No	4- Agree	3- Neutral	4- Agree	11	Literate	Yes	Yes	Yes	Yes	Yes	Yes	Yes	No	Yes
350	West Dembia	Chuahit HC	Female	33	1- Orthodox	1- Urban	Diploma	1- Single	1- Nurse	8	5358	Yes	2- Smartphone	Yes	Yes	Yes	Yes	No	No	No	No	Yes	Yes	Yes	No	No	No	5- Stronly Agree	5- Stronly Agree	5- Stronly Agree	15	Literate	No	No		Missing	No	Missing	Missing	No	No
351	West Dembia	Chuahit HC	Male	35	1- Orthodox	1- Urban	Diploma	1- Single	1- Nurse	7	6179	Yes	2- Smartphone	Yes	Yes	Yes	Yes	No	No	No	No	Yes	Yes	Yes	Yes	Yes	Yes	5- Stronly Agree	5- Stronly Agree	5- Stronly Agree	15	Literate	Yes	Yes	Yes	Yes	No	Missing	Missing	Yes	Yes
352	West Dembia	Chuahit HC	Female	34	1- Orthodox	1- Urban	Degree	2- Married	1- Nurse	10	7071	Yes	2- Smartphone	Yes	Yes	Yes	Yes	Yes	No	No	No	Yes	Yes	Yes	No	No	Yes	5- Stronly Agree	5- Stronly Agree	5- Stronly Agree	15	Literate	Yes	Yes	No	Missing	No	Missing	Missing	No	Yes
353	West Dembia	Chuahit HC	Male	32	1- Orthodox	1- Urban	Diploma	1- Single	1- Nurse	8	6193	Yes	2- Smartphone	Yes	Yes	Yes	Yes	No	No	No	No	No	Yes	Yes	No	No	Yes	4- Agree	4- Agree	4- Agree	12	Literate	Yes	No		Missing	No	Missing	Missing	No	No
354	West Dembia	Chuahit HC	Male	28	1- Orthodox	1- Urban	Diploma	2- Married	1- Nurse	7	7071	Yes	2- Smartphone	Yes	Yes	Yes	Yes	No	No	No	No	No	No	No	No	No	No	5- Stronly Agree	5- Stronly Agree	5- Stronly Agree	15	Literate	Yes	Yes	Yes	Yes	No	Missing	Missing	No	No
355	West Dembia	Chuahit HC	Male	34	1- Orthodox	1- Urban	Degree	2- Married	1- Nurse	9	9050	Yes	2- Smartphone	Yes	Yes	Yes	Yes	No	No	No	No	No	No	No	No	No	No	5- Stronly Agree	5- Stronly Agree	5- Stronly Agree	15	Literate	Yes	Yes	Yes	Yes	No	Missing	Missing	Yes	No
356	West Dembia	Chuahit HC	Male	35	1- Orthodox	1- Urban	Degree	1- Single	1- Nurse	8	8017	Yes	2- Smartphone	Yes	Yes	Yes	Yes	No	No	No	No	No	No	No	No	No	No	4- Agree	2- Disagree	3- Neutral	9	Literate	No	No		Missing	No	Missing	Missing	No	No
357	West Dembia	Chuahit HC	Male	32	1- Orthodox	1- Urban	Degree	2- Married	1- Nurse	12	9056	Yes	2- Smartphone	Yes	Yes	Yes	Yes	No	No	No	No	No	Yes	Yes	No	No	No	5- Stronly Agree	5- Stronly Agree	5- Stronly Agree	15	Literate	Yes	Yes	Yes	No	No	Missing	Missing	No	No
358	West Dembia	Chuahit HC	Female	34	1- Orthodox	1- Urban	Diploma	2- Married	1- Nurse	10	5358	Yes	2- Smartphone	Yes	Yes	Yes	Yes	No	No	No	No	Yes	Yes	Yes	No	No	No	5- Stronly Agree	5- Stronly Agree	5- Stronly Agree	15	Literate	Yes	Yes	Yes	No	Yes	Yes	No	No	No
359	West Dembia	Chuahit HC	Female	37	1- Orthodox	1- Urban	Degree	4-Divorced	1- Nurse	15	9056	Yes	2- Smartphone	Yes	Yes	Yes	Yes	No	No	No	No	Yes	Yes	Yes	No	No	No	5- Stronly Agree	5- Stronly Agree	5- Stronly Agree	15	Literate	Yes	Yes	Yes	No	No	Missing	Missing	No	No
360	West Dembia	Chuahit HC	Female	34	1- Orthodox	1- Urban	Diploma	1- Single	1- Nurse	8	5358	Yes	2- Smartphone	Yes	Yes	Yes	Yes	No	No	No	No	Yes	Yes	Yes	No	No	No	1- Stronly Disagree	1- Stronly Disagree	1- Stronly Disagree	3	Not literate	Yes	Yes	Yes	No	No	Missing	Missing	No	No
361	West Dembia	Chuahit HC	Male	42	1- Orthodox	1- Urban	Degree	2- Married	2-HO	6	9056	No		No	No	No	No	No	No	No	No	No	No	No	No	No	No	4- Agree	4- Agree	4- Agree	12	Literate	No	No		Missing	No	Missing	Missing	No	Yes
362	West Dembia	Chuahit HC	Male	30	1- Orthodox	1- Urban	Degree	2- Married	1- Nurse	15	9056	Yes	2- Smartphone	Yes	Yes	Yes	Yes	No	No	No	No	No	Yes	No	No	No	No	5- Stronly Agree	5- Stronly Agree	5- Stronly Agree	15	Literate	Yes	Yes	Yes	Yes	No	Missing	Missing	No	Yes
363	West Dembia	Chuahit HC	Male	32	2- Muslim	1- Urban	Master and Above	2- Married	5-Other	9	9056	Yes	2- Smartphone	Yes	Yes	Yes	Yes	Yes	No	No	Yes	Yes	Yes	Yes	Yes	Yes	Yes	5- Stronly Agree	4- Agree	4- Agree	13	Literate	Yes	Yes	Yes	Yes	Yes	Yes	No	No	Yes
364	West Dembia	Chuahit HC	Female	22	1- Orthodox	1- Urban	Degree	1- Single	1- Nurse	2	5358	Yes	2- Smartphone	Yes	Yes	Yes	Yes	No	No	No	Yes	Yes	Yes	Yes	No	No	No	3- Neutral	3- Neutral	3- Neutral	9	Literate	Yes	Yes	Yes	No	No	Missing	Missing	Yes	No
365	West Dembia	Gorgora HC	Female	26	1- Orthodox	1- Urban	Degree	2- Married	2-HO	6	7071	Yes	2- Smartphone	Yes	Yes	Yes	Yes	No	No	No	No	No	No	No	No	No	No	3- Neutral	3- Neutral	3- Neutral	9	Literate	Yes	Yes	Yes	No	No	Missing	Missing	Yes	Yes
366	West Dembia	Gorgora HC	Male	32	1- Orthodox	1- Urban	Degree	1- Single	2-HO	4	7071	Yes	2- Smartphone	Yes	Yes	Yes	Yes	Yes	No	No	No	Yes	Yes	Yes	No	Yes	No	4- Agree	2- Disagree	4- Agree	10	Literate	Yes	Yes	No	Missing	Yes	No	Missing	Yes	Yes
367	West Dembia	Gorgora HC	Male	30	1- Orthodox	1- Urban	Degree	2- Married	1- Nurse	8	8017	Yes	2- Smartphone	Yes	Yes	Yes	Yes	No	No	No	No	Yes	Yes	Yes	No	Yes	Yes	4- Agree	4- Agree	4- Agree	12	Literate	Yes	Yes	Yes	No	Yes	No	Missing	Yes	Yes
368	West Dembia	Gorgora HC	Female	28	1- Orthodox	1- Urban	Diploma	1- Single	1- Nurse	5	6179	Yes	2- Smartphone	Yes	Yes	Yes	Yes	No	No	No	No	No	No	No	No	No	No	2- Disagree	2- Disagree	2- Disagree	6	Not literate	Yes	Yes	Yes	No	No	Missing	Missing	Yes	No
369	West Dembia	Gorgora HC	Male	28	1- Orthodox	1- Urban	Degree	1- Single	1- Nurse	8	8017	Yes	1- Basic phone	No	No	No	No	No	No	No	No	No	Yes	No	No	No	No	5- Stronly Agree	5- Stronly Agree	5- Stronly Agree	15	Literate	Yes	No		Missing	No	Missing	Missing	No	No
370	West Dembia	Gorgora HC	Female	33	1- Orthodox	1- Urban	Diploma	2- Married	1- Nurse	10	6193	Yes	1- Basic phone	No	No	No	No	No	No	No	No	No	No	No	No	No	No	5- Stronly Agree	4- Agree	3- Neutral	12	Literate	No	No		Missing	No	Missing	Missing	No	No
371	West Dembia	Gorgora HC	Female	34	1- Orthodox	1- Urban	Diploma	2- Married	1- Nurse	10	5358	Yes	2- Smartphone	Yes	Yes	Yes	Yes	No	No	No	No	Yes	Yes	Yes	No	No	No	5- Stronly Agree	5- Stronly Agree	5- Stronly Agree	15	Literate	Yes	Yes	Yes	No	Yes	Yes	No	No	No
372	West Dembia	Gorgora HC	Female	34	1- Orthodox	1- Urban	Diploma	1- Single	1- Nurse	8	5358	Yes	2- Smartphone	Yes	Yes	Yes	Yes	No	No	No	No	Yes	Yes	Yes	No	No	No	1- Stronly Disagree	1- Stronly Disagree	1- Stronly Disagree	3	Not literate	Yes	Yes	Yes	No	No	Missing	Missing	No	No
373	West Dembia	Gorgora HC	Male	32	2- Muslim	1- Urban	Degree	2- Married	1- Nurse	12	8017	Yes	2- Smartphone	Yes	Yes	Yes	Yes	Yes	No	No	Yes	Yes	Yes	Yes	Yes	Yes	Yes	5- Stronly Agree	4- Agree	4- Agree	13	Literate	Yes	Yes	Yes	Yes	Yes	Yes	No	No	Yes
374	West Dembia	Gorgora HC	Female	22	1- Orthodox	1- Urban	Degree	1- Single	1- Nurse	2	5358	Yes	2- Smartphone	Yes	Yes	Yes	Yes	No	No	No	Yes	Yes	Yes	Yes	No	No	No	3- Neutral	3- Neutral	3- Neutral	9	Literate	Yes	Yes	Yes	No	No	Missing	Missing	Yes	No
375	West Dembia	Gorgora HC	Male	33	1- Orthodox	1- Urban	Diploma	2- Married	1- Nurse	8	6179	Yes	2- Smartphone	Yes	Yes	Yes	Yes	No	No	No	No	No	No	No	No	No	No	4- Agree	4- Agree	2- Disagree	10	Literate	Yes	Yes	Yes	No	No	Missing	Missing	No	No
376	West Dembia	Sankisa HC	Male	28	1- Orthodox	2- Rural	Degree	1- Single	1- Nurse	9	8017	Yes	2- Smartphone	Yes	Yes	Yes	Yes	No	No	No	No	Yes	Yes	Yes	Yes	Yes	Yes	5- Stronly Agree	5- Stronly Agree	5- Stronly Agree	15	Literate	Yes	Yes	Yes	Yes	Yes	No	Missing	Yes	No
377	West Dembia	Sankisa HC	Male	26	1- Orthodox	2- Rural	Diploma	1- Single	1- Nurse	6	6179	Yes	2- Smartphone	Yes	Yes	Yes	Yes	No	No	No	No	Yes	Yes	Yes	Yes	Yes	Yes	5- Stronly Agree	5- Stronly Agree	5- Stronly Agree	15	Literate	Yes	Yes	Yes	Yes	Yes	Yes	Yes	Yes	No
378	West Dembia	Sankisa HC	Male	29	1- Orthodox	2- Rural	Diploma	1- Single	1- Nurse	8	7071	Yes	1- Basic phone	No	No	No	No	No	No	No	No	No	No	No	No	No	No	3- Neutral	3- Neutral	3- Neutral	9	Literate	Yes	Yes	Yes	Yes	No	Missing	Missing	No	No
379	West Dembia	Sankisa HC	Male	31	1- Orthodox	2- Rural	Degree	1- Single	1- Nurse	9	9062	Yes	2- Smartphone	Yes	Yes	Yes	Yes	No	No	No	No	Yes	Yes	Yes	Yes	Yes	Yes	5- Stronly Agree	5- Stronly Agree	5- Stronly Agree	15	Literate	Yes	Yes	Yes	Yes	Yes	Yes	Yes	Yes	No
380	West Dembia	Sankisa HC	Male	33	1- Orthodox	2- Rural	Degree	2- Married	2-HO	10	9062	Yes	2- Smartphone	Yes	Yes	Yes	Yes	No	No	No	No	Yes	Yes	Yes	Yes	Yes	Yes	5- Stronly Agree	5- Stronly Agree	5- Stronly Agree	15	Literate	Yes	Yes	Yes	Yes	Yes	Yes	Yes	Yes	No
381	West Dembia	Sankisa HC	Male	29	1- Orthodox	2- Rural	Diploma	1- Single	1- Nurse	9	8017	Yes	2- Smartphone	Yes	Yes	Yes	Yes	No	No	No	No	Yes	Yes	Yes	Yes	Yes	Yes	5- Stronly Agree	5- Stronly Agree	5- Stronly Agree	15	Literate	Yes	Yes	Yes	Yes	Yes	Yes	Yes	Yes	No
382	West Dembia	Sankisa HC	Male	32	1- Orthodox	2- Rural	Diploma	2- Married	1- Nurse	8	8017	Yes	2- Smartphone	Yes	Yes	Yes	Yes	No	No	No	No	Yes	Yes	Yes	Yes	Yes	Yes	5- Stronly Agree	5- Stronly Agree	5- Stronly Agree	15	Literate	Yes	Yes	Yes	Yes	Yes	Yes	Yes	Yes	No
383	West Dembia	Sankisa HC	Male	31	1- Orthodox	2- Rural	Diploma	2- Married	1- Nurse	8	6179	Yes	1- Basic phone	No	No	No	No	No	No	No	No	No	No	No	No	No	No	3- Neutral	3- Neutral	3- Neutral	9	Literate	Yes	Yes	Yes	Yes	No	Missing	Missing	No	No
384	West Dembia	Sankisa HC	Male	29	1- Orthodox	2- Rural	Degree	1- Single	1- Nurse	7	8017	Yes	2- Smartphone	Yes	Yes	Yes	Yes	No	No	No	No	Yes	Yes	Yes	Yes	Yes	Yes	5- Stronly Agree	5- Stronly Agree	5- Stronly Agree	15	Literate	Yes	Yes	Yes	Yes	Yes	Yes	Yes	Yes	No
